# Supplementary material for: Bis(3,5-di­nitro­benzoato-κO)bis­(ethane-1,2-di­amine-κ2 N,N′)cadmium(II)
Source: IUCrdata. 2020 Jul 3;5(Pt 7):x200843. doi: 10.1107/S2414314620008433 (PMC9462251; doi:10.1107/S2414314620008433)
Supplement: Supplementary file 1 [file x-05-x200843-sup1.cif]

##############################################################################
#                                                                            #
# This CIF contains the data for a data article accepted for                 #
# publication in IUCrData. It conforms to the requirements of                #
# Notes for Authors for IUCrData, and has been                               #
# peer reviewed under the auspices of IUCrData.                              #
#                                                                            #
# Full details of the Crystallographic Information File format               #
# are given in the paper "The Crystallographic Information File (CIF):       #
# a New Standard Archive File for Crystallography" by S. R. Hall, F. H.      #
# Allen and I. D. Brown [Acta Cryst. (1991), A47, 655-685].                  #
#                                                                            #
# The current version of the core CIF dictionary is obtainable from          #
# ftp://ftp.iucr.org/pub/cif_core.dic.                                       #
#                                                                            #
# Software is freely available for graphical display of the structure(s)     #
# in this CIF. For information consult the CIF software page                 #
# http://www.iucr.org/resources/cif/software.                                #
#                                                                            #
# This file may be used for bona fide research purposes within the           #
# scientific community so long as proper attribution is given to the data    # 
# article from which it was obtained.                                        #
#                                                                            #
##############################################################################
data_I
_database_code_depnum_ccdc_archive 'CCDC 2011747'
_audit_creation_method     'SHELXL-2018/3'
_journal_date_recd_electronic     2020-06-09
_journal_date_accepted     2020-06-23
_journal_name_full     'IUCrData'
_journal_year     2020
_journal_volume     5
_journal_issue      7
_journal_page_first     0
_journal_page_last     0
_journal_paper_category     HM
_journal_paper_doi     10.1107/S2414314620008433
_journal_coeditor_code     WM4132
_publ_contact_author_name     'Avazbek Ibragimov'
_publ_contact_author_address
;
Institute of Bioorganic Chemistry Academy of Sciences of Uzbekistan M. Ulugbek,
 Str, 83 Tashkent 700125
;
_publ_contact_author_email     'alex.ibragimov@inbox.ru'
_publ_contact_author_fax     '+998712626073'
_publ_contact_author_phone     '+998712628906'
_publ_section_title
;\
Bis(3,5-dinitrobenzoato-\k<i>O</i>)bis(ethane-1,2-diamine-\k^2^<i>N</i>,\
<i>N</i>')cadmium(II)
;
loop_
    _publ_author_name
    _publ_author_footnote
    _publ_author_address
    'Ibragimov, Avazbek' .
;
Institute of Bioorganic Chemistry
Academy of Sciences of Uzbekistan
M. Ulugbek Str 83
Tashkent 700125
Uzbekistan
;
_publ_section_synopsis
;
In the crystal structure, centrosymmetric molecules are linked through
intermolecular N---H...O hydrogen bonds into sheets extending parallel to
(0\=11).
;
_chemical_name_systematic
;\
Bis(3,5-dinitrobenzoato-\k<i>O</i>)bis(ethane-1,2-diamine-\k^2^<i>N</i>,\
<i>N</i>')cadmium(II)
;
_chemical_name_common     ?
_chemical_formula_moiety     'C18 H22 Cd N8 O12'
_chemical_formula_sum     'C18 H22 Cd N8 O12'
_chemical_formula_iupac     '[Cd (C7 H3 N2 O6)2 (C2 H8 N2)2)]'
_chemical_formula_weight     654.83
_chemical_melting_point     ?
_space_group_crystal_system     triclinic
_space_group_name_H-M_alt     'P -1'
_space_group_name_Hall     '-P 1'
loop_
    _space_group_symop_operation_xyz
    'x, y, z'
    '-x, -y, -z'
_cell_length_a     7.191(5)
_cell_length_b     8.698(5)
_cell_length_c     10.987(5)
_cell_angle_alpha     112.289(5)
_cell_angle_beta     92.827(5)
_cell_angle_gamma     101.656(5)
_cell_volume     616.7(6)
_cell_formula_units_Z     1
_cell_measurement_reflns_used     3166
_cell_measurement_theta_min     4.3670
_cell_measurement_theta_max     75.1240
_cell_measurement_temperature     291(2)
_exptl_crystal_description     block
_exptl_crystal_colour     colorless
_exptl_crystal_size_max     0.220
_exptl_crystal_size_mid     0.180
_exptl_crystal_size_min     0.160
_exptl_crystal_density_diffrn     1.763
_exptl_crystal_density_meas     ?
_exptl_crystal_density_method     ?
_exptl_crystal_F_000     330
_exptl_absorpt_coefficient_mu     7.810
_exptl_absorpt_correction_type     multi-scan
_exptl_absorpt_process_details
;
(CrysAlisPro; Rigaku OD, 2015)
;
_exptl_absorpt_correction_T_min     0.39655
_exptl_absorpt_correction_T_max     1.00000
_diffrn_ambient_temperature     291(2)
_diffrn_source     'fine-focus sealed X-ray tube'
_diffrn_radiation_type     CuK\a
_diffrn_radiation_wavelength     1.54184
_diffrn_measurement_device_type     'Rigaku Oxford Diffraction Xcalibur, Ruby'
_diffrn_measurement_method     '\w scans'
_diffrn_detector_area_resol_mean     10.2576
_diffrn_reflns_number     4512
_diffrn_reflns_av_R_equivalents     0.0305
_diffrn_reflns_av_unetI/netI     0.0320
_diffrn_reflns_theta_min     4.392
_diffrn_reflns_theta_max     75.828
_diffrn_reflns_theta_full     67.684
_diffrn_measured_fraction_theta_max     0.974
_diffrn_measured_fraction_theta_full     0.999
_diffrn_reflns_limit_h_min     -8
_diffrn_reflns_limit_h_max     8
_diffrn_reflns_limit_k_min     -10
_diffrn_reflns_limit_k_max     10
_diffrn_reflns_limit_l_min     -11
_diffrn_reflns_limit_l_max     13
_refine_special_details
;
N-bound H atoms were located in a difference Fourier map and were
refined with bond-length restraints of 0.92 (1) \%A.
;
_reflns_number_total     2482
_reflns_number_gt     2406
_reflns_threshold_expression     'I > 2\s(I)'
_refine_ls_structure_factor_coef     Fsqd
_refine_ls_matrix_type     full
_refine_ls_R_factor_all     0.0342
_refine_ls_R_factor_gt     0.0327
_refine_ls_wR_factor_gt     0.0846
_refine_ls_wR_factor_ref     0.0864
_refine_ls_goodness_of_fit_ref     1.060
_refine_ls_restrained_S_all     1.059
_refine_ls_number_reflns     2482
_refine_ls_number_parameters     195
_refine_ls_number_restraints     5
_refine_ls_hydrogen_treatment     mixed
_refine_ls_weighting_scheme     calc
_refine_ls_weighting_details
              'w=1/[\s^2^(Fo^2^)+(0.0513P)^2^+0.2183P] where P=(Fo^2^+2Fc^2^)/3'
_atom_sites_solution_hydrogens     mixed
_atom_sites_solution_primary     Intrinsic-phasing
_atom_sites_solution_secondary     difmap
_refine_ls_shift/su_max     0.000
_refine_ls_shift/su_mean     0.000
_refine_diff_density_max     0.448
_refine_diff_density_min     -0.506
_refine_ls_extinction_method
;
SHELXL2018/3 (Sheldrick 2015b)
;
_refine_ls_extinction_coef     0.0032(5)
_refine_ls_extinction_expression
                                  'Fc^*^=kFc[1+0.001xFc^2^\l^3^/sin(2\q)]^-1/4^'
loop_
    _atom_type_symbol
    _atom_type_description
    _atom_type_scat_dispersion_real
    _atom_type_scat_dispersion_imag
    _atom_type_scat_source
    'C' 'C' 0.0181 0.0091
                         'International Tables Vol C Tables 4.2.6.8 and 6.1.1.4'
    'H' 'H' 0.0000 0.0000
                         'International Tables Vol C Tables 4.2.6.8 and 6.1.1.4'
    'Cd' 'Cd' 0.1185 4.6533
                         'International Tables Vol C Tables 4.2.6.8 and 6.1.1.4'
    'N' 'N' 0.0311 0.0180
                         'International Tables Vol C Tables 4.2.6.8 and 6.1.1.4'
    'O' 'O' 0.0492 0.0322
                         'International Tables Vol C Tables 4.2.6.8 and 6.1.1.4'
_computing_data_collection
;
CrysAlisPro (Rigaku OD, 2015)
;
_computing_cell_refinement
;
CrysAlisPro (Rigaku OD, 2015)
;
_computing_data_reduction
;
CrysAlisPro (Rigaku OD, 2015)
;
_computing_structure_solution
;
SHELXT (Sheldrick, 2015a)
;
_computing_structure_refinement
;
<i>SHELXL2018/3</i> (Sheldrick, 2015b)
;
_computing_molecular_graphics
;
Mercury (Macrae et al., 2020)
;
_computing_publication_material
;
publCIF (Westrip, 2010)
;
loop_
    _atom_site_type_symbol
    _atom_site_label
    _atom_site_fract_x
    _atom_site_fract_y
    _atom_site_fract_z
    _atom_site_U_iso_or_equiv
    _atom_site_adp_type
    _atom_site_calc_flag
    _atom_site_occupancy
    _atom_site_disorder_assembly
    _atom_site_disorder_group
    Cd Cd1 1.000000 0.500000 1.000000 0.04436(14) Uani d 1 . .
    O O2 0.6549(4) 0.5433(4) 0.7930(3) 0.0651(7) Uani d 1 . .
    O O1 0.8216(4) 0.3493(3) 0.7881(2) 0.0620(7) Uani d 1 . .
    O O3 0.1233(4) 0.3373(4) 0.4291(3) 0.0715(8) Uani d 1 . .
    O O4 0.1282(4) 0.1278(4) 0.2450(3) 0.0767(9) Uani d 1 . .
    O O6 0.8565(4) -0.0927(4) 0.3594(3) 0.0730(8) Uani d 1 . .
    N N1 0.1978(4) 0.2284(4) 0.3583(3) 0.0517(6) Uani d 1 . .
    N N4 1.0222(4) 0.7651(3) 0.9904(3) 0.0487(6) Uani d 1 . .
    O O5 0.6643(5) -0.1370(4) 0.1882(3) 0.0757(8) Uani d 1 . .
    N N2 0.7258(4) -0.0609(4) 0.3057(3) 0.0516(6) Uani d 1 . .
    C C2 0.6271(4) 0.3000(4) 0.5940(3) 0.0381(6) Uani d 1 . .
    C C3 0.4603(4) 0.3208(4) 0.5398(3) 0.0396(6) Uani d 1 . .
    H H3 0.402141 0.406126 0.589595 0.047 Uiso calc 1 . .
    C C7 0.7155(4) 0.1743(4) 0.5164(3) 0.0395(6) Uani d 1 . .
    H H7 0.827318 0.158989 0.551588 0.047 Uiso calc 1 . .
    C C6 0.6340(4) 0.0733(4) 0.3869(3) 0.0397(6) Uani d 1 . .
    C C4 0.3822(4) 0.2132(4) 0.4114(3) 0.0401(6) Uani d 1 . .
    C C5 0.4662(4) 0.0883(4) 0.3320(3) 0.0426(6) Uani d 1 . .
    H H5 0.411582 0.017367 0.245051 0.051 Uiso calc 1 . .
    N N3 1.2449(5) 0.5152(5) 0.8698(4) 0.0714(10) Uani d 1 . .
    C C1 0.7084(4) 0.4101(4) 0.7390(3) 0.0443(7) Uani d 1 . .
    C C8 1.2033(6) 0.8097(5) 0.9427(4) 0.0622(9) Uani d 1 . .
    H H8A 1.307671 0.851575 1.015179 0.075 Uiso calc 1 . .
    H H8B 1.200122 0.900523 0.912486 0.075 Uiso calc 1 . .
    C C9 1.2380(7) 0.6594(6) 0.8321(5) 0.0725(11) Uani d 1 . .
    H H9A 1.136935 0.622053 0.758114 0.087 Uiso calc 1 . .
    H H9B 1.358522 0.693491 0.802584 0.087 Uiso calc 1 . .
    H H4A 0.922(4) 0.747(5) 0.928(3) 0.050(10) Uiso d 1 . .
    H H4B 1.024(6) 0.846(4) 1.074(2) 0.072(13) Uiso d 1 . .
    H H3A 1.336(4) 0.586(4) 0.940(3) 0.053(11) Uiso d 1 . .
    H H3B 1.285(10) 0.419(8) 0.821(8) 0.27(6) Uiso d 1 . .
loop_
    _atom_site_aniso_label
    _atom_site_aniso_U_11
    _atom_site_aniso_U_22
    _atom_site_aniso_U_33
    _atom_site_aniso_U_12
    _atom_site_aniso_U_13
    _atom_site_aniso_U_23
    Cd1 0.0539(2) 0.0461(2) 0.03613(18) 0.01547(13) 0.00951(12) 0.01752(13)
    O2 0.0524(14) 0.0699(16) 0.0509(13) 0.0237(12) -0.0022(10) -0.0035(12)
    O1 0.0744(17) 0.0650(15) 0.0418(12) 0.0244(13) -0.0096(11) 0.0144(11)
    O3 0.0556(15) 0.086(2) 0.0744(18) 0.0318(14) -0.0012(13) 0.0279(16)
    O4 0.0756(19) 0.0665(17) 0.0712(18) 0.0104(14) -0.0354(15) 0.0181(15)
    O6 0.0684(17) 0.0780(19) 0.0744(18) 0.0403(15) 0.0103(14) 0.0209(15)
    N1 0.0464(14) 0.0535(16) 0.0554(16) 0.0080(12) -0.0075(12) 0.0257(13)
    N4 0.0558(16) 0.0437(14) 0.0428(14) 0.0192(12) 0.0014(11) 0.0099(11)
    O5 0.096(2) 0.0711(18) 0.0481(15) 0.0316(16) 0.0140(13) 0.0040(13)
    N2 0.0561(16) 0.0472(15) 0.0494(15) 0.0136(12) 0.0162(12) 0.0154(12)
    C2 0.0365(13) 0.0420(15) 0.0356(13) 0.0062(11) 0.0038(10) 0.0169(12)
    C3 0.0384(14) 0.0408(15) 0.0400(14) 0.0085(11) 0.0056(11) 0.0172(12)
    C7 0.0385(14) 0.0437(15) 0.0388(14) 0.0109(11) 0.0052(11) 0.0185(12)
    C6 0.0446(15) 0.0374(14) 0.0381(14) 0.0090(11) 0.0086(11) 0.0161(12)
    C4 0.0394(14) 0.0412(15) 0.0415(14) 0.0063(11) -0.0018(11) 0.0208(12)
    C5 0.0483(16) 0.0400(15) 0.0350(13) 0.0043(12) 0.0011(11) 0.0139(12)
    N3 0.068(2) 0.073(2) 0.098(3) 0.0355(19) 0.038(2) 0.047(2)
    C1 0.0386(14) 0.0523(17) 0.0350(14) 0.0083(12) 0.0034(11) 0.0112(13)
    C8 0.064(2) 0.052(2) 0.074(2) 0.0088(16) 0.0048(18) 0.0329(19)
    C9 0.074(3) 0.086(3) 0.082(3) 0.029(2) 0.035(2) 0.052(2)
_geom_special_details
;
 All esds (except the esd in the dihedral angle between two l.s. planes)
 are estimated using the full covariance matrix.  The cell esds are taken
 into account individually in the estimation of esds in distances, angles
 and torsion angles; correlations between esds in cell parameters are only
 used when they are defined by crystal symmetry.  An approximate (isotropic)
 treatment of cell esds is used for estimating esds involving l.s. planes.
;
loop_
    _geom_bond_atom_site_label_1
    _geom_bond_atom_site_label_2
    _geom_bond_site_symmetry_2
    _geom_bond_distance
    _geom_bond_publ_flag
    Cd1 N4 2_767 2.322(3) ?
    Cd1 N4 . 2.322(3) ?
    Cd1 N3 . 2.337(4) ?
    Cd1 N3 2_767 2.337(4) ?
    Cd1 O1 . 2.344(2) ?
    Cd1 O1 2_767 2.344(2) ?
    O2 C1 . 1.235(4) ?
    O1 C1 . 1.257(4) ?
    O3 N1 . 1.216(4) ?
    O4 N1 . 1.226(4) ?
    O6 N2 . 1.218(4) ?
    N1 C4 . 1.473(4) ?
    N4 C8 . 1.462(5) ?
    N4 H4A . 0.916(10) ?
    N4 H4B . 0.917(10) ?
    O5 N2 . 1.216(4) ?
    N2 C6 . 1.474(4) ?
    C2 C3 . 1.388(4) ?
    C2 C7 . 1.397(4) ?
    C2 C1 . 1.524(4) ?
    C3 C4 . 1.374(4) ?
    C3 H3 . 0.9300 ?
    C7 C6 . 1.379(4) ?
    C7 H7 . 0.9300 ?
    C6 C5 . 1.375(4) ?
    C4 C5 . 1.380(4) ?
    C5 H5 . 0.9300 ?
    N3 C9 . 1.471(6) ?
    N3 H3A . 0.914(10) ?
    N3 H3B . 0.916(10) ?
    C8 C9 . 1.485(6) ?
    C8 H8A . 0.9700 ?
    C8 H8B . 0.9700 ?
    C9 H9A . 0.9700 ?
    C9 H9B . 0.9700 ?
loop_
    _geom_angle_atom_site_label_1
    _geom_angle_atom_site_label_2
    _geom_angle_atom_site_label_3
    _geom_angle_site_symmetry_1
    _geom_angle_site_symmetry_3
    _geom_angle
    _geom_angle_publ_flag
    N4 Cd1 N4 2_767 . 179.999(11) ?
    N4 Cd1 N3 2_767 . 102.66(12) ?
    N4 Cd1 N3 . . 77.34(12) ?
    N4 Cd1 N3 2_767 2_767 77.34(12) ?
    N4 Cd1 N3 . 2_767 102.66(12) ?
    N3 Cd1 N3 . 2_767 180.0 ?
    N4 Cd1 O1 2_767 . 86.36(10) ?
    N4 Cd1 O1 . . 93.64(10) ?
    N3 Cd1 O1 . . 80.38(15) ?
    N3 Cd1 O1 2_767 . 99.63(15) ?
    N4 Cd1 O1 2_767 2_767 93.64(10) ?
    N4 Cd1 O1 . 2_767 86.36(10) ?
    N3 Cd1 O1 . 2_767 99.62(15) ?
    N3 Cd1 O1 2_767 2_767 80.37(15) ?
    O1 Cd1 O1 . 2_767 180.00(8) ?
    C1 O1 Cd1 . . 122.9(2) ?
    O3 N1 O4 . . 124.1(3) ?
    O3 N1 C4 . . 118.6(3) ?
    O4 N1 C4 . . 117.3(3) ?
    C8 N4 Cd1 . . 107.5(2) ?
    C8 N4 H4A . . 109(2) ?
    Cd1 N4 H4A . . 105(2) ?
    C8 N4 H4B . . 109(3) ?
    Cd1 N4 H4B . . 110(3) ?
    H4A N4 H4B . . 117(4) ?
    O5 N2 O6 . . 123.1(3) ?
    O5 N2 C6 . . 118.1(3) ?
    O6 N2 C6 . . 118.8(3) ?
    C3 C2 C7 . . 119.7(3) ?
    C3 C2 C1 . . 119.7(3) ?
    C7 C2 C1 . . 120.5(3) ?
    C4 C3 C2 . . 118.9(3) ?
    C4 C3 H3 . . 120.5 ?
    C2 C3 H3 . . 120.5 ?
    C6 C7 C2 . . 118.8(3) ?
    C6 C7 H7 . . 120.6 ?
    C2 C7 H7 . . 120.6 ?
    C5 C6 C7 . . 122.6(3) ?
    C5 C6 N2 . . 118.6(3) ?
    C7 C6 N2 . . 118.8(3) ?
    C3 C4 C5 . . 122.8(3) ?
    C3 C4 N1 . . 118.4(3) ?
    C5 C4 N1 . . 118.8(3) ?
    C6 C5 C4 . . 117.1(3) ?
    C6 C5 H5 . . 121.5 ?
    C4 C5 H5 . . 121.5 ?
    C9 N3 Cd1 . . 106.2(2) ?
    C9 N3 H3A . . 90(3) ?
    Cd1 N3 H3A . . 95(3) ?
    C9 N3 H3B . . 126(8) ?
    Cd1 N3 H3B . . 121(7) ?
    H3A N3 H3B . . 110(2) ?
    O2 C1 O1 . . 128.6(3) ?
    O2 C1 C2 . . 117.4(3) ?
    O1 C1 C2 . . 114.0(3) ?
    N4 C8 C9 . . 111.1(3) ?
    N4 C8 H8A . . 109.4 ?
    C9 C8 H8A . . 109.4 ?
    N4 C8 H8B . . 109.4 ?
    C9 C8 H8B . . 109.4 ?
    H8A C8 H8B . . 108.0 ?
    N3 C9 C8 . . 112.9(4) ?
    N3 C9 H9A . . 109.0 ?
    C8 C9 H9A . . 109.0 ?
    N3 C9 H9B . . 109.0 ?
    C8 C9 H9B . . 109.0 ?
    H9A C9 H9B . . 107.8 ?
loop_
    _geom_torsion_atom_site_label_1
    _geom_torsion_atom_site_label_2
    _geom_torsion_atom_site_label_3
    _geom_torsion_atom_site_label_4
    _geom_torsion_site_symmetry_1
    _geom_torsion_site_symmetry_2
    _geom_torsion_site_symmetry_3
    _geom_torsion_site_symmetry_4
    _geom_torsion
    _geom_torsion_publ_flag
    C7 C2 C3 C4 . . . . 1.8(4) ?
    C1 C2 C3 C4 . . . . -175.9(3) ?
    C3 C2 C7 C6 . . . . 0.0(4) ?
    C1 C2 C7 C6 . . . . 177.8(3) ?
    C2 C7 C6 C5 . . . . -1.8(4) ?
    C2 C7 C6 N2 . . . . -179.2(3) ?
    O5 N2 C6 C5 . . . . 9.9(4) ?
    O6 N2 C6 C5 . . . . -168.6(3) ?
    O5 N2 C6 C7 . . . . -172.6(3) ?
    O6 N2 C6 C7 . . . . 8.9(4) ?
    C2 C3 C4 C5 . . . . -2.2(4) ?
    C2 C3 C4 N1 . . . . 175.6(3) ?
    O3 N1 C4 C3 . . . . 1.3(5) ?
    O4 N1 C4 C3 . . . . -177.9(3) ?
    O3 N1 C4 C5 . . . . 179.2(3) ?
    O4 N1 C4 C5 . . . . 0.0(4) ?
    C7 C6 C5 C4 . . . . 1.5(4) ?
    N2 C6 C5 C4 . . . . 178.9(3) ?
    C3 C4 C5 C6 . . . . 0.5(4) ?
    N1 C4 C5 C6 . . . . -177.3(3) ?
    Cd1 O1 C1 O2 . . . . -8.4(5) ?
    Cd1 O1 C1 C2 . . . . 172.57(19) ?
    C3 C2 C1 O2 . . . . -19.2(4) ?
    C7 C2 C1 O2 . . . . 163.0(3) ?
    C3 C2 C1 O1 . . . . 159.9(3) ?
    C7 C2 C1 O1 . . . . -17.8(4) ?
    Cd1 N4 C8 C9 . . . . 42.2(4) ?
    Cd1 N3 C9 C8 . . . . 41.0(5) ?
    N4 C8 C9 N3 . . . . -59.1(5) ?
loop_
    _geom_hbond_atom_site_label_D
    _geom_hbond_atom_site_label_H
    _geom_hbond_atom_site_label_A
    _geom_hbond_site_symmetry_A
    _geom_hbond_distance_DH
    _geom_hbond_distance_HA
    _geom_hbond_distance_DA
    _geom_hbond_angle_DHA
    _geom_hbond_publ_flag
    N4 H4A O2 . 0.916(10) 2.32(2) 3.099(4) 143(3) yes
    N4 H4A O4 2_666 0.916(10) 2.56(3) 3.268(4) 134(3) yes
    N4 H4B O4 1_666 0.917(10) 2.39(2) 3.237(4) 153(4) yes
    N3 H3B O5 2_756 0.916(10) 2.52(7) 3.312(5) 145(10) yes
_shelx_space_group_comment
;
The symmetry employed for this shelxl refinement is uniquely defined
by the following loop, which should always be used as a source of
symmetry information in preference to the above space-group names.
They are only intended as comments.
;
_shelx_estimated_absorpt_T_min     0.278
_shelx_estimated_absorpt_T_max     0.368
_shelx_hkl_file
;
   0   0  -1   94.56    1.14
   0   0  -1  102.97    1.66
   0   0  -1   97.27    1.37
   0   0   1   95.98    1.25
   0   0   1   91.27    1.19
   0   0   1   94.31    1.22
   0   0   1   95.99    1.61
   0   0  -1  102.02    1.24
   0   0  -2  169.90    2.13
   0   0  -2  171.98    2.60
   0   0   2  169.53    2.42
   0   0   2  173.72    2.37
   0   0  -2  179.24    1.93
   0   0  -3  612.74    6.18
   0   0   3  605.24    5.49
   0   0  -4  619.57    7.49
   0   0   4  619.13    6.56
   0   0  -5 1803.94   15.30
   0   0   5 1784.07   12.87
   0   0  -6  292.04    7.18
   0   0  -7   87.64    4.70
   0   0   8  147.55    6.11
   0   0   8  140.98    5.83
   0   0   9  149.32    6.63
   0   0   9  142.11    6.33
   0   0  10  116.49    5.81
   0   0  10  113.12    6.12
   0   0  10  110.06    5.79
   0   0  11   44.34    3.78
   0   0  11   34.93    2.84
   0   0  11   37.88    3.44
   0   0  12   40.88    2.65
   0   0  12   35.24    2.45
   0  -1  12   20.82    2.53
   0  -1  12   18.48    2.51
   0  -1  12   18.40    2.31
   0  -1  11  133.63    5.77
   0  -1  11  134.75    5.86
   0  -1  10   36.71    3.85
   0  -1  10   42.75    4.17
   0  -1  10   36.73    3.81
   0  -1  10   31.93    3.71
   0  -1   9  154.64    6.69
   0  -1   9  161.01    6.96
   0  -1   9  161.87    6.65
   0  -1   8   65.47    3.95
   0  -1   8   67.76    4.18
   0   1  -7  531.45    9.98
   0   1  -6   33.22    2.38
   0  -1   6   34.99    2.17
   0   1  -5  801.36    9.12
   0  -1   5  815.09    8.51
   0   1  -4  386.30    5.48
   0  -1   4  395.93    5.09
   0  -1   4  392.07    5.90
   0  -1   3  413.38    5.01
   0  -1   3  420.38    4.38
   0  -1   2  903.34    5.02
   0   1  -2  895.33    5.67
   0  -1   1 1511.55   16.82
   0  -1   1 1486.29    6.08
   0  -1   1 1504.82    6.54
   0  -1   0  573.52    3.04
   0   1   0  566.59    3.41
   0   1   0  577.03    3.10
   0   1   1 2498.44   10.34
   0  -1  -1 2400.60   11.27
   0   1   1 2489.38   29.58
   0   1   1 2410.83   26.71
   0  -1  -1 2575.12    7.36
   0   1   2  553.86    4.66
   0   1   2  543.48    5.00
   0   1   2  556.86    4.42
   0  -1  -3   97.90    3.44
   0   1   3   91.41    2.29
   0   1   3   95.17    2.63
   0  -1  -4 1247.52   13.42
   0   1   4 1228.00   10.58
   0   1   4 1207.33    9.52
   0  -1  -5  531.95    9.92
   0   1   5  516.30    7.22
   0  -1  -6  166.91    6.31
   0   1   7  169.38    6.01
   0   1   7  162.36    6.88
   0   1   7  162.28    5.64
   0   1   8  175.87    6.70
   0   1   9  128.91    6.45
   0   1   9  134.10    6.24
   0   1  10   78.85    4.80
   0   1  10   90.99    5.33
   0   1  11   19.66    2.59
   0   1  11   20.61    2.58
   0  -2  13   33.00    2.21
   0  -2  12    9.83    2.36
   0  -2  12   12.60    2.58
   0  -2  11   40.70    3.98
   0  -2  11   38.04    3.74
   0  -2  10  128.52    6.27
   0  -2  10  128.74    6.52
   0  -2  10  118.69    6.23
   0  -2   9  242.93    8.12
   0  -2   9  229.56    8.25
   0  -2   9  235.65    7.73
   0   2  -8  198.37    6.65
   0   2  -7   17.35    2.03
   0  -2   6  605.01    9.11
   0   2  -6  601.25    8.80
   0  -2   5  472.81    6.27
   0  -2   5  463.54    7.06
   0  -2   4  641.39    7.07
   0  -2   4  647.33    6.26
   0  -2   3  343.82    3.77
   0  -2   3  322.19    4.46
   0  -2   2  287.97    4.27
   0  -2   2  271.85    3.77
   0   2  -1 1596.20    7.30
   0  -2   1 1610.50    7.09
   0  -2   0  168.71    2.45
   0   2   0  161.82    1.77
   0   2   0  169.75    2.73
   0   2   1  815.70    4.08
   0   2   1  802.49    5.01
   0  -2  -1  803.11    6.00
   0  -2  -1  801.00    6.17
   0   2   2   34.87    1.73
   0  -2  -2   39.54    2.02
   0  -2  -2   36.60    1.65
   0   2   2   32.44    1.37
   0   2   2   42.24    1.27
   0   2   2   35.64    1.26
   0   2   3  538.49    6.98
   0   2   3  561.50    5.70
   0  -2  -4  108.93    4.39
   0   2   4  109.57    3.69
   0  -2  -5    7.44    2.38
   0  -2  -5    2.98    1.29
   0  -2  -6  127.09    4.61
   0   2   7  252.09    7.23
   0   2   7  250.92    7.68
   0   2   7  241.56    8.65
   0   2   8   81.62    4.66
   0   2   9   30.27    3.43
   0   2   9   27.62    3.71
   0   2   9   28.37    3.22
   0   2  10   25.47    2.95
   0   2  10   11.03    2.84
   0   2  11   33.66    2.63
   0  -3  13   14.61    1.81
   0  -3  12  113.31    5.40
   0  -3  12  106.40    5.31
   0  -3  11   62.55    4.48
   0  -3  11   53.77    4.93
   0  -3  10   70.29    5.31
   0  -3  10   70.72    4.61
   0  -3   9  126.53    6.45
   0  -3   9  114.12    5.94
   0  -3   9  119.25    5.57
   0   3  -8  476.21    9.74
   0   3  -7  166.66    5.29
   0  -3   7  163.54    5.26
   0  -3   6  658.95    9.27
   0   3  -6  727.94    9.94
   0  -3   5  157.54    4.09
   0  -3   4 1062.72    9.54
   0  -3   3  642.56    7.06
   0  -3   3  631.77    7.28
   0  -3   2  364.96    5.36
   0  -3   2  365.18    5.04
   0  -3   1 2089.99   10.13
   0   3  -1 2064.42   10.93
   0  -3   0 1013.96    7.46
   0   3   0 1035.57    5.32
   0  -3  -1  809.11    7.40
   0   3   1  857.13    5.85
   0   3   2  515.34    7.06
   0   3   2  520.23    5.49
   0  -3  -2  513.45    6.69
   0   3   3  265.37    5.75
   0  -3  -3  253.82    5.23
   0   3   4  137.44    4.59
   0  -3  -4  129.15    4.11
   0   3   5  190.94    6.88
   0   3   5  189.02    5.80
   0   3   6  190.77    6.53
   0   3   6  187.97    7.35
   0   3   6  199.87    6.01
   0   3   7   23.48    3.10
   0   3   7   24.86    3.34
   0   3   7   23.62    2.92
   0   3   8   61.91    3.78
   0   3   9   23.94    3.15
   0   3   9   22.21    3.13
   0   3  10   29.33    2.77
   0  -4  13   68.86    3.59
   0  -4  12   55.69    4.07
   0  -4  11   31.52    3.47
   0  -4  10   71.33    4.56
   0  -4  10   76.66    5.49
   0  -4   9  226.21    7.27
   0  -4   9  213.88    7.71
   0  -4   8  368.38    9.32
   0  -4   8  372.50    8.54
   0  -4   8  368.65    8.52
   0   4  -7  450.35    8.81
   0  -4   7  396.97    8.12
   0  -4   6  184.10    5.04
   0   4  -5  195.41    3.78
   0  -4   5  206.89    4.96
   0  -4   4   74.55    3.00
   0  -4   4   79.77    2.75
   0  -4   3  673.22    8.22
   0   4  -3  647.97    6.73
   0  -4   2 1393.10   10.91
   0  -4   2 1372.16   12.27
   0   4  -1  354.11    2.97
   0  -4   1  342.05    5.02
   0  -4   0   66.61    2.41
   0  -4  -1  939.85    9.52
   0   4   1  928.00   10.09
   0   4   2  627.25    8.95
   0  -4  -2  638.06    8.52
   0   4   3  440.92    8.29
   0  -4  -3  407.37    7.39
   0   4   4   78.05    4.61
   0   4   4   87.96    3.94
   0   4   5  127.70    6.19
   0   4   5  126.33    5.14
   0   4   6  141.86    6.77
   0   4   6  130.52    5.65
   0   4   7  118.05    6.21
   0   4   8   48.13    3.75
   0   4   9   11.17    2.15
   0   4   9    3.45    2.74
   0  -5  13   54.53    3.14
   0  -5  12   32.41    3.14
   0  -5  11   11.01    2.54
   0  -5  10  106.90    5.43
   0  -5  10   97.85    5.03
   0  -5   9  137.81    5.66
   0  -5   8  312.10    7.64
   0   5  -7  162.65    5.63
   0  -5   7  160.45    5.49
   0  -5   6   81.02    3.67
   0   5  -5  374.42    5.79
   0  -5   5  393.04    7.33
   0  -5   4  224.07    5.57
   0   5  -4  185.35    4.19
   0   5  -3  117.67    3.38
   0  -5   3  124.85    4.12
   0  -5   2   72.41    3.42
   0  -5   1   29.44    1.90
   0  -5   0  521.74    7.77
   0   5   0  489.72    7.87
   0   5   1  202.31    5.36
   0  -5  -1  212.08    5.25
   0   5   2  122.02    5.44
   0  -5  -2  115.78    4.07
   0   5   3  140.89    6.15
   0   5   3  146.99    4.91
   0   5   4    2.55    2.43
   0   5   4    2.60    2.80
   0   5   5   71.60    5.23
   0   5   5   68.86    3.97
   0   5   6  143.72    6.80
   0   5   7   48.48    4.01
   0   5   7   49.11    3.39
   0   5   8    6.02    2.17
   0   5   8    2.29    2.30
   0  -6  13   38.21    2.14
   0  -6  13   34.10    2.05
   0  -6  12   32.29    2.80
   0  -6  11   29.11    2.91
   0  -6  11   37.97    3.27
   0  -6  10   45.39    3.71
   0  -6  10   50.38    3.73
   0  -6   9   78.85    4.26
   0  -6   9   71.40    4.32
   0  -6   8  119.37    5.28
   0  -6   7  156.43    5.61
   0  -6   6  233.15    6.53
   0  -6   5  142.01    4.83
   0  -6   4  233.58    6.21
   0  -6   3   66.60    3.42
   0  -6   2  136.15    5.09
   0   6  -1  137.53    4.55
   0   6   0  133.39    5.78
   0   6   0  148.80    4.87
   0   6   1  178.03    5.88
   0   6   1  143.87    6.44
   0   6   2  260.87    8.69
   0   6   2  253.75    7.14
   0   6   3   70.37    4.84
   0   6   3   68.50    3.65
   0   6   4   98.83    5.57
   0   6   4  108.97    4.69
   0   6   5   48.60    4.03
   0   6   6   12.36    2.43
   0   6   6   11.61    2.64
   0   6   7   15.63    1.93
   0  -7  13   43.31    2.07
   0  -7  12   11.39    2.28
   0  -7  11   58.49    3.79
   0  -7  10   73.02    4.57
   0  -7   9  129.49    5.73
   0  -7   9  117.78    5.66
   0  -7   8   33.32    3.32
   0  -7   8   25.23    2.91
   0  -7   7  139.29    5.67
   0  -7   6  122.33    5.15
   0  -7   5  176.70    5.91
   0  -7   5  169.29    5.82
   0  -7   4   27.35    2.95
   0   7  -4   28.06    2.97
   0  -7   4   27.06    2.84
   0  -7   3  259.78    6.70
   0   7  -3  277.52    8.39
   0  -7   2   54.57    3.21
   0   7  -2   57.04    4.12
   0   7  -1   52.44    4.09
   0   7  -1   57.90    3.33
   0   7   0  207.57    7.85
   0   7   0  236.97    6.74
   0   7   1   43.63    3.32
   0   7   1   37.15    3.81
   0   7   2  121.16    6.26
   0   7   3   70.88    4.81
   0   7   4   12.15    2.62
   0   7   5   22.32    2.62
   0  -8  12   24.57    1.79
   0  -8  11   62.23    3.68
   0  -8  10   23.66    2.79
   0  -8   9   84.23    4.90
   0  -8   8   46.79    3.71
   0  -8   7   78.06    4.46
   0  -8   7   71.02    4.27
   0   8  -6   76.56    4.89
   0  -8   6   80.58    4.47
   0  -8   6   78.93    4.40
   0   8  -5  108.74    5.85
   0  -8   5  113.45    4.95
   0  -8   5  104.28    4.66
   0  -8   4   87.31    4.39
   0   8  -4  102.95    5.80
   0   8  -3   23.56    3.28
   0   8  -2   65.12    4.73
   0   8  -2   53.99    4.48
   0   8  -1   52.35    4.42
   0   8   0   13.31    2.80
   0   8   1  174.51    7.05
   0   8   2    2.57    2.21
   0   8   3   29.51    2.99
   0   8   4   18.32    1.94
   0  -9  11    7.62    1.68
   0   9 -11    7.11    1.71
   0  -9  11    9.70    1.66
   0   9 -10   41.03    3.04
   0  -9  10   49.46    3.18
   0   9  -9    0.25    2.24
   0  -9   9    1.57    1.90
   0   9  -8   32.66    3.25
   0  -9   8   35.07    3.20
   0  -9   7   52.67    3.46
   0   9  -7   53.13    4.03
   0   9  -6   78.99    4.89
   0  -9   6   78.01    4.09
   0   9  -5    2.53    2.49
   0   9  -4   63.95    4.39
   0   9  -4   52.81    4.22
   0   9  -3   33.22    4.28
   0   9  -3   39.24    3.87
   0   9  -2   34.68    3.72
   0   9  -1   24.44    2.99
   0   9   0    9.82    2.09
   0   9   1   18.33    2.33
   0   9   2    7.29    1.69
   0 -10   9   11.55    1.72
   0  10  -9   10.28    1.86
   0  10  -9   12.32    1.75
   0  10  -8   25.19    2.39
   0 -10   8   23.32    1.99
   0  10  -8   25.73    2.43
   0  10  -7   27.07    2.51
   0 -10   7   25.68    2.38
   0  10  -7   25.06    2.48
   0  10  -6   10.97    2.08
   0  10  -6    8.92    2.70
   0  10  -5   20.57    3.27
   0  10  -5   17.91    2.47
   0  10  -4   11.13    2.21
   0  10  -3   20.74    2.37
   0  10  -2   24.01    2.26
   0  10  -1    6.89    1.76
  -1  10  -1   18.85    1.81
  -1  10  -2   27.45    2.29
  -1  10  -3   14.25    2.17
  -1  10  -3   18.09    3.61
  -1  10  -4   12.59    3.15
  -1  10  -4   18.67    2.30
  -1  10  -5   22.27    2.83
  -1  10  -5   24.98    2.54
   1 -10   6   37.85    2.57
  -1  10  -6   39.78    3.37
  -1  10  -6   38.31    2.76
  -1  10  -7   14.45    2.11
  -1  10  -7   11.59    2.42
   1 -10   7   13.07    2.15
   1 -10   8   13.80    1.88
  -1  10  -8   10.84    2.38
  -1  10  -8   11.54    2.02
  -1  10  -9   34.08    2.49
   1 -10   9   33.96    2.38
  -1   9   2   10.92    1.79
  -1   9   1    8.72    1.93
  -1   9   0    6.04    2.26
  -1   9  -1   42.20    3.57
  -1   9  -1   59.49    4.46
  -1   9  -2   36.68    3.72
  -1   9  -2   29.96    3.19
  -1   9  -3   24.27    3.34
  -1   9  -3   23.06    3.01
  -1   9  -4   19.72    3.10
  -1   9  -4   17.60    2.60
   1  -9   5   37.33    2.89
  -1   9  -5   40.08    3.32
   1  -9   6   61.65    3.64
  -1   9  -6   63.83    3.98
   1  -9   7   41.71    3.17
  -1   9  -7   41.60    3.53
   1  -9   8   16.95    2.46
  -1   9  -8   21.67    2.60
  -1   9  -9   45.92    3.17
   1  -9   9   48.01    2.69
   1  -9   9   42.35    3.12
   1  -9  10   40.27    2.69
   1  -9  10   34.19    2.81
  -1   9 -10   32.58    2.38
   1  -9  11   21.42    1.82
   1  -9  11   22.85    2.14
  -1   8   4   42.66    2.75
  -1   8   3   20.73    2.58
  -1   8   2   39.85    3.44
  -1   8   1   35.46    3.49
  -1   8   0   69.61    4.47
  -1   8   0  102.03    5.61
  -1   8  -1  153.43    6.51
  -1   8  -1  126.75    5.94
  -1   8  -2   63.16    4.13
  -1   8  -2   55.07    4.05
  -1   8  -3   45.86    3.60
   1  -8   4   34.53    3.02
  -1   8  -4   29.86    3.09
   1  -8   5   66.30    3.70
  -1   8  -5   77.43    4.54
   1  -8   6   88.49    4.53
  -1   8  -6   89.22    4.95
   1  -8   7   45.97    3.53
   1  -8   8   59.55    3.97
   1  -8   9   36.61    3.17
   1  -8  10   80.35    4.52
   1  -8  11   35.43    2.96
   1  -8  12   10.13    1.78
  -1   7   6   27.79    2.08
  -1   7   5   29.42    2.81
  -1   7   4   17.75    2.69
  -1   7   3   59.98    4.29
  -1   7   2   60.47    4.34
  -1   7   1   80.12    5.12
  -1   7   1   58.91    4.43
  -1   7   0  194.26    7.11
  -1   7   0  202.66    7.43
  -1   7  -1  189.34    6.91
  -1   7  -1  197.91    6.88
  -1   7  -2  310.51    8.40
   1  -7   3   27.27    3.07
  -1   7  -3   26.80    2.98
   1  -7   4  176.04    5.55
  -1   7  -4  182.92    6.32
   1  -7   4  193.12    5.78
   1  -7   5  184.22    5.88
   1  -7   5  195.68    6.04
   1  -7   6  183.01    6.11
   1  -7   6  177.34    6.00
   1  -7   7    5.64    2.19
   1  -7   8  202.73    6.97
   1  -7   9   81.53    4.67
   1  -7  10   35.88    3.22
   1  -7  11   60.17    3.71
   1  -7  12   21.28    2.27
  -1   6   7   31.19    2.65
  -1   6   6   21.78    2.88
  -1   6   6   18.72    2.89
  -1   6   5   31.99    3.46
  -1   6   5   31.60    3.15
  -1   6   4    1.11    2.57
  -1   6   3  222.53    7.94
  -1   6   2   29.24    3.33
  -1   6   1   80.36    5.22
  -1   6   1   68.22    4.29
  -1   6   0  100.24    4.79
  -1   6  -1   19.53    1.88
   1  -6   1   24.04    3.23
   1  -6   2  510.18   10.52
  -1   6  -2  478.01    7.45
  -1   6  -3  317.47    5.78
   1  -6   3  290.32    7.43
   1  -6   4  101.37    4.37
   1  -6   5   19.57    2.49
   1  -6   6   68.21    3.56
   1  -6   6   63.01    3.57
   1  -6   7  441.38    8.95
   1  -6   7  427.30    9.17
   1  -6   8   75.26    4.14
   1  -6   9  153.65    6.15
   1  -6   9  172.68    5.82
   1  -6  10   77.15    4.50
   1  -6  10   78.07    4.14
   1  -6  11    4.46    2.52
   1  -6  11    0.90    3.08
   1  -6  12  112.95    4.88
   1  -6  12  121.11    4.71
   1  -6  13    7.31    1.96
   1  -6  13    9.75    1.79
  -1   5   8   70.04    3.40
  -1   5   8   67.82    3.50
  -1   5   7   74.30    4.67
  -1   5   7   75.82    4.12
  -1   5   6   16.75    2.98
  -1   5   6   22.42    3.18
  -1   5   5   96.34    5.54
  -1   5   4  176.17    6.96
  -1   5   4  186.69    5.89
  -1   5   3   64.10    4.29
  -1   5   2  370.64    7.73
  -1   5   1   17.68    1.84
  -1   5   0   28.63    2.09
  -1   5  -1  950.78    9.73
   1  -5   2  121.53    4.78
   1  -5   3  316.57    7.11
   1  -5   4   62.73    3.42
   1  -5   5  136.18    4.80
   1  -5   6    7.75    1.78
   1  -5   7  367.78    8.45
   1  -5   8  246.83    7.03
   1  -5   8  238.87    6.49
   1  -5   9  140.56    5.46
   1  -5   9  133.39    5.40
   1  -5  10   17.04    2.60
   1  -5  11   87.47    4.66
   1  -5  12   56.71    3.64
   1  -5  12   64.15    3.79
   1  -5  13   24.44    2.38
  -1   4   9   28.38    2.48
  -1   4   9   32.63    2.82
  -1   4   8   47.67    3.75
  -1   4   8   47.06    3.83
  -1   4   7  144.85    6.23
  -1   4   7  149.48    6.97
  -1   4   6  419.12   11.29
  -1   4   5   60.35    3.60
  -1   4   5   70.94    4.49
  -1   4   4  489.18   10.44
   1  -4  -4  422.86    7.83
   1  -4  -3  550.99    8.18
  -1   4   3  554.95    9.33
  -1   4   2  526.51    8.28
   1  -4  -2  538.64    7.35
   1  -4  -1  580.31    6.64
  -1   4   1  591.37    7.26
   1  -4   0  460.48    5.21
  -1   4   0  400.25    5.88
  -1   4  -1  433.86    5.72
   1  -4   1  485.44    4.65
   1  -4   2 1701.34   14.96
   1  -4   3 1082.26   11.50
   1  -4   4  322.59    6.52
  -1   4  -4  330.51    3.91
   1  -4   5  261.46    6.08
   1  -4   6  211.71    5.83
   1  -4   7  240.99    6.80
   1  -4   8  213.13    6.81
   1  -4   8  229.00    6.44
   1  -4   9  117.59    5.88
   1  -4   9  121.11    5.34
   1  -4  10  103.73    5.24
   1  -4  11  103.19    5.41
   1  -4  12   30.96    2.98
   1  -4  13   30.73    2.44
  -1   3  10    3.54    2.15
  -1   3  10    0.73    2.32
  -1   3   9   31.68    3.63
  -1   3   9   41.00    3.41
  -1   3   8  168.15    6.98
  -1   3   7  109.70    5.92
  -1   3   6   10.30    3.20
   1  -3  -5  160.64    4.99
   1  -3  -4  186.82    5.85
  -1   3   4  188.71    5.51
   1  -3  -3  193.50    5.50
  -1   3   3  182.62    4.89
  -1   3   3  198.96    3.92
  -1   3   2 1004.21    8.77
  -1   3   2  915.75    9.54
  -1   3   1  124.07    3.15
  -1   3   1  119.07    3.00
   1  -3   0  284.61    3.27
  -1   3   0  273.50    4.12
   1  -3   1 1107.21    5.01
   1  -3   2 1233.51   10.86
  -1   3  -3 2399.10    8.51
   1  -3   3 2270.97   14.98
  -1   3  -4  527.39    3.70
   1  -3   4  472.12    7.21
   1  -3   5   74.95    3.33
   1  -3   6  452.01    8.43
  -1   3  -7  409.87    8.46
   1  -3   7  368.88    8.46
   1  -3   8  432.10    9.36
   1  -3   8  453.24    9.09
   1  -3   9   52.46    3.95
   1  -3   9   54.41    3.86
   1  -3   9   58.47    4.18
   1  -3  10   71.46    4.85
   1  -3  10   79.51    4.93
   1  -3  10   70.44    4.46
   1  -3  11  119.06    5.81
   1  -3  11  133.56    6.32
   1  -3  12   46.72    3.61
   1  -3  13   31.23    2.37
  -1   2  11   13.74    2.21
  -1   2  11   13.36    1.90
  -1   2  10   33.11    2.88
  -1   2  10   35.41    3.62
  -1   2   9   51.59    4.34
  -1   2   9   63.56    3.73
  -1   2   8   70.16    4.48
  -1   2   8   68.33    4.94
  -1   2   7  192.23    6.48
  -1   2   7  187.21    7.41
  -1   2   6  121.02    4.35
   1  -2  -6  128.37    5.48
   1  -2  -5  408.60    9.09
  -1   2   5  386.11    6.97
  -1   2   4  204.82    4.55
   1  -2  -4  219.27    6.22
  -1   2   3  403.62    5.68
  -1   2   3  389.80    6.29
   1  -2  -3  381.52    7.51
  -1   2   2  121.35    3.04
   1  -2  -2  118.47    3.88
  -1   2   2  113.68    3.05
  -1   2   1   57.26    1.93
   1  -2  -1   59.58    2.32
   1  -2  -1   59.91    1.18
  -1   2   1   57.94    1.85
  -1   2   0 1623.00    7.93
  -1   2  -1 1007.83    5.19
  -1   2  -2   26.37    0.78
   1  -2   2   21.49    1.57
   1  -2   3  142.32    3.54
  -1   2  -3  142.89    1.30
  -1   2  -4  223.47    2.00
   1  -2   4  262.83    5.27
   1  -2   5  337.00    6.78
  -1   2  -6  325.57    6.72
   1  -2   6  309.92    7.29
  -1   2  -7  130.85    4.77
   1  -2   8  141.50    5.67
   1  -2   8  146.41    5.72
   1  -2   8  145.37    5.44
   1  -2   9   88.42    5.24
   1  -2   9   88.03    4.98
   1  -2   9  102.86    4.81
   1  -2   9   84.65    5.00
   1  -2  10   73.60    5.05
   1  -2  10   76.58    4.84
   1  -2  10   79.67    4.91
   1  -2  11   83.56    4.80
   1  -2  11   90.66    5.25
   1  -2  11   94.61    5.24
   1  -2  12   31.81    3.08
   1  -2  13    8.06    1.67
  -1   1  12   51.26    2.55
  -1   1  12   47.51    2.28
  -1   1  11   41.32    3.55
  -1   1  11   43.70    3.17
  -1   1  10   64.77    4.75
  -1   1  10   82.51    4.30
  -1   1   9   31.44    3.20
  -1   1   9   24.13    3.20
  -1   1   9   25.09    3.52
  -1   1   8  164.02    6.46
  -1   1   8  153.02    6.21
  -1   1   8  143.39    6.65
  -1   1   7  345.24    8.83
   1  -1  -7  337.59    9.25
   1  -1  -6  454.42    9.97
  -1   1   6  473.43    8.42
   1  -1  -5  584.64   10.30
  -1   1   5  617.70    8.56
   1  -1  -4  289.38    6.69
   1  -1  -3  209.87    5.36
  -1   1   3  232.44    4.22
  -1   1   2  590.34    6.55
  -1   1   2  554.32    5.82
  -1   1   1 3524.44   12.65
  -1   1   1 3636.27   48.59
   1  -1  -1 3610.47   15.82
   1  -1   0  689.56    4.87
  -1   1   0  724.68    4.22
   1  -1   1  217.73    2.01
   1  -1   1  231.25    3.13
   1  -1   2 2705.57    9.38
   1  -1   2 2624.64   12.03
   1  -1   3  386.89    5.76
   1  -1   3  374.11    4.37
   1  -1   4 1264.35   12.16
   1  -1   4 1240.71    9.42
   1  -1   5   32.23    2.72
  -1   1  -5   35.24    2.15
  -1   1  -6  194.60    5.40
  -1   1  -7  143.83    5.31
   1  -1   8  132.80    5.27
   1  -1   8  121.02    5.10
   1  -1   8  124.92    5.11
   1  -1   9   97.28    5.23
   1  -1   9   97.79    5.32
   1  -1   9  104.78    5.24
   1  -1   9  111.10    5.72
   1  -1   9   99.12    5.12
   1  -1  10  160.49    6.70
   1  -1  10  155.53    6.46
   1  -1  10  153.82    6.45
   1  -1  10  143.00    6.50
   1  -1  11    7.48    2.60
   1  -1  11    8.13    3.59
   1  -1  11    8.62    3.04
   1  -1  11    6.30    2.59
   1  -1  12   17.92    2.30
  -1   0  12   30.44    2.42
  -1   0  12   34.93    2.66
  -1   0  11   58.67    4.09
  -1   0  11   62.88    3.65
  -1   0  10  100.84    5.28
  -1   0  10   88.57    5.29
  -1   0   9  172.26    7.15
  -1   0   9  193.17    7.23
  -1   0   9  183.25    7.72
  -1   0   8  181.55    6.57
  -1   0   8  200.29    6.43
  -1   0   8  181.67    6.67
  -1   0   8  179.03    7.08
  -1   0   7   71.66    3.70
   1   0  -7   67.40    4.17
   1   0  -6  378.08    8.36
  -1   0   6  425.89    7.68
   1   0  -5 1317.91   13.63
  -1   0   5 1408.82   12.42
   1   0  -4  205.13    4.80
   1   0  -3  529.74    6.69
  -1   0   2  139.49    3.08
   1   0  -2  143.72    3.27
  -1   0   1 2402.13   12.19
  -1   0   1 2414.59   11.64
   1   0  -1 2918.74   12.85
   1   0  -1 2762.53   12.47
  -1   0   1 2984.61   12.72
  -1   0   0  560.79    3.77
   1   0   0  558.62    2.74
  -1   0   0  566.94    2.54
   1   0   1 1762.24    8.34
   1   0   1 1847.05    5.46
  -1   0  -1 1740.48    7.06
  -1   0  -1 1847.13    7.13
  -1   0  -1 1820.71    6.84
   1   0   2 2598.99   31.59
  -1   0  -2 2353.20   25.76
   1   0   2 2558.67   10.47
  -1   0  -2 2783.53    7.73
  -1   0  -2 2582.29    9.81
   1   0   2 2431.88   13.24
   1   0   3 2262.48    9.53
   1   0   3 2283.04   11.77
  -1   0  -4 2174.74   13.69
   1   0   4 2136.05   11.62
  -1   0  -5   15.73    1.67
  -1   0  -6  174.26    5.65
  -1   0  -6  134.45    4.05
  -1   0  -7  409.51    7.55
   1   0   8  407.99    9.64
   1   0   8  397.83    9.19
   1   0   9  116.42    5.56
   1   0   9  111.11    5.59
   1   0   9  118.32    5.55
   1   0   9  117.43    5.77
   1   0  10   10.72    3.26
   1   0  10   14.58    3.44
   1   0  10   15.53    3.00
   1   0  10   13.58    3.06
   1   0  11   59.36    4.06
   1   0  11   58.60    3.26
   1   0  11   66.96    4.06
   1   0  11   61.59    3.57
  -1  -1  12   48.34    3.27
  -1  -1  12   42.04    3.26
  -1  -1  12   44.02    2.90
  -1  -1  11   91.85    4.95
  -1  -1  11   97.78    5.13
  -1  -1  11   97.08    5.13
  -1  -1  10  103.25    5.44
  -1  -1  10  101.74    5.57
  -1  -1   9   66.12    4.44
  -1  -1   9   66.47    4.71
  -1  -1   9   64.51    4.54
  -1  -1   8   65.03    4.32
  -1  -1   8   60.22    4.16
  -1  -1   8   65.85    4.43
  -1  -1   7  262.67    6.53
   1   1  -7  230.18    6.69
   1   1  -6 1114.72   12.91
  -1  -1   6 1131.82   12.07
  -1  -1   5  246.40    5.06
   1   1  -5  247.34    5.38
   1   1  -4  172.81    3.96
   1   1  -3  593.04    6.14
  -1  -1   3  592.86    7.36
  -1  -1   2   16.98    0.72
  -1  -1   2   21.37    1.68
   1   1  -2   19.98    0.92
   1   1  -2   17.22    1.05
  -1  -1   1  544.90    5.21
  -1  -1   1  553.51    2.62
   1   1   0  755.10    4.83
  -1  -1   0  745.12    5.41
  -1  -1  -1   66.95    1.34
   1   1   1   68.42    1.72
   1   1   1   70.95    1.63
  -1  -1  -2  756.68    6.53
  -1  -1  -2  757.21    6.56
  -1  -1  -3 1722.62   11.14
   1   1   3 1704.12   11.08
   1   1   3 1693.08   10.13
  -1  -1  -4   31.30    1.81
   1   1   4   34.28    1.95
   1   1   4   32.57    1.80
  -1  -1  -4   34.92    2.36
   1   1   5  722.44    8.92
  -1  -1  -5  779.09   11.89
  -1  -1  -6   60.52    2.97
   1   1   7  198.88    6.23
   1   1   7  203.41    8.44
   1   1   7  176.49    5.93
   1   1   7  181.61    6.15
   1   1   8   73.29    4.44
   1   1   8   83.82    4.27
   1   1   8   68.14    4.24
   1   1   8   72.34    4.51
   1   1   9  230.79    7.77
   1   1  10   32.85    3.24
   1   1  10   29.05    3.18
   1   1  11   21.80    2.49
  -1  -2  13   17.94    1.68
  -1  -2  12   65.44    4.00
  -1  -2  12   64.23    3.61
  -1  -2  12   57.79    3.85
  -1  -2  11   38.37    3.58
  -1  -2  11   40.44    3.72
  -1  -2  11   42.91    4.07
  -1  -2  10   65.75    5.14
  -1  -2  10   61.94    4.78
  -1  -2  10   72.97    4.88
  -1  -2   9   71.45    4.56
  -1  -2   9   72.68    5.22
  -1  -2   9   68.98    4.67
   1   2  -8  102.72    4.81
  -1  -2   8  124.34    4.85
   1   2  -7  512.14    9.47
  -1  -2   7  520.88    8.94
   1   2  -6  334.87    6.83
  -1  -2   6  346.79    6.55
  -1  -2   5  487.02    6.74
  -1  -2   5  477.34    6.36
   1   2  -4  289.32    4.84
  -1  -2   4  296.89    4.24
  -1  -2   4  291.88    4.57
  -1  -2   3  711.47    8.85
   1   2  -3  688.46    6.35
  -1  -2   2 9999.00  116.77
  -1  -2   1   46.60    1.79
  -1  -2   0   76.70    2.26
  -1  -2   0   79.02    1.02
   1   2   0   80.73    2.20
  -1  -2  -1  339.90    4.82
   1   2   1  330.96    4.22
  -1  -2  -2  253.50    3.02
   1   2   2  247.33    4.14
   1   2   3 1501.62   11.33
   1   2   3 1507.10   11.51
   1   2   4  176.63    4.51
   1   2   4  172.45    4.39
   1   2   5    5.95    1.84
  -1  -2  -5    3.12    1.41
   1   2   6   24.89    3.70
   1   2   6   19.10    2.32
   1   2   6   24.80    2.56
   1   2   7   82.64    4.53
   1   2   7   92.17    4.87
   1   2   7   85.53    5.56
   1   2   8   93.69    4.84
   1   2   8   82.83    4.84
   1   2   9   30.78    3.30
   1   2   9   29.27    3.39
   1   2  10   32.20    2.97
   1   2  10   38.14    3.19
   1   2  11   10.19    1.83
  -1  -3  13   94.90    3.84
  -1  -3  12   31.75    3.26
  -1  -3  12   22.25    3.21
  -1  -3  11   88.68    5.27
  -1  -3  11   92.05    5.42
  -1  -3  11   97.85    4.87
  -1  -3  10   57.95    4.82
  -1  -3  10   49.56    4.33
  -1  -3   9  288.52    8.90
  -1  -3   9  323.23    9.89
  -1  -3   8   54.59    3.97
  -1  -3   8   56.82    4.37
   1   3  -7  434.59    8.58
  -1  -3   7  433.76    7.97
  -1  -3   6  617.50    8.06
   1   3  -6  599.06    8.94
  -1  -3   6  593.98    8.22
  -1  -3   5   44.79    2.12
  -1  -3   5   47.51    2.15
  -1  -3   4 1185.15    8.40
  -1  -3   4 1187.09    8.78
  -1  -3   3  952.05   10.88
  -1  -3   3  971.15    7.64
  -1  -3   2   34.26    2.13
  -1  -3   2   36.70    0.76
   1   3  -2   35.14    1.74
   1   3  -1  740.24    7.41
  -1  -3   1  776.17    7.83
  -1  -3   0  743.01    7.73
   1   3   0  729.06    7.77
   1   3   1  285.20    4.37
  -1  -3  -1  281.60    5.19
   1   3   2  861.20    8.22
   1   3   2  846.81    9.55
  -1  -3  -3  331.11    6.39
   1   3   3  349.93    6.53
   1   3   3  347.09    5.83
  -1  -3  -4  177.70    5.01
   1   3   4  195.27    5.39
   1   3   5  149.28    5.19
   1   3   5  148.42    6.69
   1   3   5  137.29    5.20
   1   3   6  107.86    5.05
   1   3   6  110.40    6.21
   1   3   6  115.82    5.18
   1   3   7   32.42    4.31
   1   3   7   38.14    3.50
   1   3   7   46.67    3.42
   1   3   8   77.68    4.27
   1   3   9   23.47    2.57
   1   3   9   21.63    2.87
   1   3  10   25.00    2.13
  -1  -4  13   46.47    2.93
  -1  -4  12   59.65    4.11
  -1  -4  11  101.32    5.78
  -1  -4  11   79.71    5.01
  -1  -4  10   97.78    5.49
  -1  -4  10  114.60    6.12
  -1  -4   9   46.94    3.58
  -1  -4   9   46.66    4.30
  -1  -4   8  273.16    7.81
  -1  -4   8  292.73    8.36
   1   4  -7  265.03    6.68
  -1  -4   6  631.06    8.41
   1   4  -6  605.20    9.17
  -1  -4   5 1075.11    9.99
  -1  -4   5 1050.44   12.73
   1   4  -5 1064.05   11.10
  -1  -4   4    5.10    0.93
  -1  -4   4    5.60    1.67
  -1  -4   3  846.33    8.41
  -1  -4   3  852.81   11.03
  -1  -4   2  113.63    3.79
  -1  -4   2  117.67    3.39
   1   4  -1  468.85    7.00
  -1  -4   1  485.87    7.19
   1   4   0  210.90    3.78
  -1  -4   0  201.19    4.75
  -1  -4  -1  439.24    7.34
   1   4   1  502.01    6.12
  -1  -4  -2  300.41    6.45
   1   4   2  318.65    6.72
   1   4   3   38.81    2.87
  -1  -4  -3   37.98    2.57
   1   4   4  209.22    7.84
   1   4   4  190.93    6.00
   1   4   5  293.32    7.93
   1   4   5  310.36   10.08
   1   4   6   85.90    6.01
   1   4   6   81.58    4.60
   1   4   7   25.69    3.73
   1   4   7   24.30    2.98
   1   4   8   23.38    2.56
   1   4   8   26.27    3.21
   1   4   9   64.68    3.15
  -1  -5  13   20.93    2.12
  -1  -5  12   27.20    2.81
  -1  -5  11   21.83    2.88
  -1  -5  10  123.69    6.11
  -1  -5   9   30.07    3.43
  -1  -5   8  118.94    5.53
  -1  -5   8  119.64    5.24
  -1  -5   7   96.96    4.53
   1   5  -7   99.99    4.28
   1   5  -6  358.67    7.23
   1   5  -6  313.89    6.57
   1   5  -5  408.36    7.30
  -1  -5   4  201.66    6.08
   1   5  -4  158.04    4.54
  -1  -5   3  243.56    5.23
  -1  -5   3  243.93    6.56
  -1  -5   2   82.45    3.78
  -1  -5   2   89.34    3.42
  -1  -5   1  150.07    4.67
  -1  -5   0  231.32    5.84
   1   5   1  129.61    4.54
  -1  -5  -1  131.46    4.66
   1   5   2   46.23    3.40
   1   5   2   44.40    2.73
   1   5   2   46.69    4.26
   1   5   3   65.32    5.03
   1   5   3   74.30    4.35
   1   5   3   69.20    3.79
   1   5   4  137.36    5.38
   1   5   4  145.86    7.07
   1   5   5   18.44    2.38
   1   5   5   19.57    3.44
   1   5   6   26.58    3.46
   1   5   6   31.89    2.84
   1   5   8   21.20    2.01
  -1  -6  13   13.78    1.63
  -1  -6  12   28.83    2.61
  -1  -6  12   26.95    2.33
  -1  -6  11   80.61    4.63
  -1  -6  11   93.50    4.79
  -1  -6  10   69.34    4.50
  -1  -6   9   62.03    4.21
  -1  -6   9   65.19    4.08
  -1  -6   8   22.21    3.60
  -1  -6   7   59.88    3.99
  -1  -6   6  122.85    5.12
  -1  -6   5  196.57    6.01
  -1  -6   4  349.45    7.59
  -1  -6   3   98.19    4.04
   1   6  -3   78.57    4.49
   1   6  -2    4.97    2.63
   1   6  -2    8.76    2.75
   1   6  -1  155.17    6.49
   1   6  -1  158.66    5.60
   1   6   0  175.08    6.09
   1   6   0  173.79    7.18
   1   6   1  163.48    7.07
   1   6   1  182.04    5.62
   1   6   1  162.27    5.89
   1   6   2   22.00    2.46
   1   6   2   27.77    2.66
   1   6   2   23.57    3.60
   1   6   3   22.71    3.55
   1   6   3   28.71    2.71
   1   6   4   42.93    4.18
   1   6   4   36.99    3.09
   1   6   5   45.13    3.05
   1   6   5   46.81    4.10
   1   6   6   14.18    2.35
   1   6   6   12.72    2.50
  -1  -7  12   51.38    2.80
  -1  -7  11   69.54    4.15
  -1  -7  10   76.26    4.92
  -1  -7  10   78.39    4.51
  -1  -7   9   69.70    4.40
  -1  -7   8   31.62    3.64
  -1  -7   7  129.16    5.84
  -1  -7   6  141.28    5.84
  -1  -7   5  114.45    5.07
  -1  -7   4  127.14    5.27
   1   7  -4  119.75    6.08
   1   7  -3   38.14    3.78
  -1  -7   3   30.60    3.07
   1   7  -3   39.00    3.45
   1   7  -2  123.91    6.30
   1   7  -2  135.99    5.67
  -1  -7   2  127.85    4.74
   1   7  -1   60.76    4.90
   1   7  -1   67.38    3.97
   1   7   0   29.01    3.77
   1   7   0   31.23    3.04
   1   7   1  116.50    6.47
   1   7   1  112.16    5.20
   1   7   2    8.61    2.84
   1   7   3   42.44    3.76
   1   7   3   45.69    2.96
   1   7   4   62.93    4.07
   1   7   5   21.91    2.18
  -1  -8  12   19.69    1.51
  -1  -8  11   21.56    2.45
  -1  -8  10   37.52    3.36
  -1  -8   9   27.63    3.26
  -1  -8   9   30.49    3.09
  -1  -8   8   80.46    4.66
  -1  -8   8   82.81    5.01
  -1  -8   7   49.02    4.20
  -1  -8   7   49.34    3.64
  -1  -8   6   74.47    4.47
  -1  -8   6   72.49    4.45
   1   8  -5   70.78    4.06
  -1  -8   5   67.93    4.01
  -1  -8   5   51.73    3.66
   1   8  -5   49.30    4.42
  -1  -8   4  111.07    4.82
   1   8  -4  107.12    6.14
  -1  -8   3   96.12    4.42
   1   8  -3   90.59    4.45
   1   8  -3   81.31    5.19
   1   8  -2   33.72    3.15
   1   8  -2   34.02    3.77
   1   8  -1   21.37    3.75
   1   8  -1   19.67    2.53
   1   8   0  131.93    6.47
   1   8   0  139.65    5.35
   1   8   1    4.53    2.74
   1   8   2   68.08    4.18
   1   8   3   32.87    2.60
   1   9 -11   14.99    1.42
  -1  -9  11   16.45    1.54
   1   9 -10    3.72    1.60
  -1  -9  10    5.34    1.74
   1   9  -9   15.88    2.29
  -1  -9   9   22.17    2.44
   1   9  -8   17.60    2.47
  -1  -9   8   15.89    2.21
   1   9  -7   34.45    3.27
  -1  -9   7   37.10    2.94
   1   9  -6    1.37    2.24
   1   9  -5   57.05    4.26
   1   9  -5   77.15    4.11
   1   9  -4   17.26    3.02
   1   9  -3   15.57    2.77
   1   9  -3   18.27    2.38
   1   9  -2   51.96    4.07
   1   9  -2   47.33    2.70
   1   9  -1   -0.76    2.47
   1   9   0   25.30    2.68
   1   9   1   27.04    2.42
   1  10  -8   12.41    1.53
   1  10  -7   19.04    2.00
   1  10  -6   18.48    2.11
   1  10  -5    5.66    1.84
   1  10  -4   20.28    2.27
   1  10  -3   16.35    1.99
   1  10  -2    3.26    1.65
  -2  10  -1   18.12    1.88
  -2  10  -2    4.99    3.05
  -2  10  -2    3.91    2.01
  -2  10  -3   39.23    3.23
  -2  10  -3   25.10    2.13
  -2  10  -4   25.10    3.11
  -2  10  -4   19.13    2.18
  -2  10  -5   19.04    2.26
  -2  10  -5   22.30    2.61
   2 -10   6   62.31    3.17
  -2  10  -6   63.33    3.78
   2 -10   7    1.78    1.91
  -2  10  -7    3.59    2.18
  -2  10  -8   28.26    2.74
   2 -10   8   34.74    2.52
   2 -10   9   21.72    2.03
  -2  10  -9   18.28    1.95
  -2   9   2    6.49    1.79
  -2   9   1   17.33    2.02
  -2   9   0   32.07    3.42
  -2   9   0   21.68    2.25
  -2   9  -1   49.16    3.34
  -2   9  -1   50.20    3.94
  -2   9  -2    8.51    3.03
  -2   9  -2   10.53    2.48
  -2   9  -3   23.40    3.41
  -2   9  -3   20.13    2.52
  -2   9  -4   20.55    2.60
  -2   9  -4   15.32    2.69
   2  -9   4   17.57    2.77
  -2   9  -5  102.31    5.01
  -2   9  -5  113.20    4.72
   2  -9   5  107.40    4.57
   2  -9   6   11.89    2.06
  -2   9  -6   17.90    2.53
  -2   9  -7   17.57    2.40
   2  -9   7   15.66    2.21
   2  -9   8   22.80    2.60
   2  -9   8   24.26    2.24
   2  -9   9   31.76    2.34
   2  -9   9   34.51    2.91
   2  -9  10   36.35    2.57
   2  -9  10   38.78    2.76
   2  -9  11   13.94    1.96
   2  -9  11   15.93    1.88
  -2   8   4   53.68    2.66
  -2   8   4   44.63    2.66
  -2   8   3   23.69    2.45
  -2   8   2   37.96    2.96
  -2   8   2   54.68    3.96
  -2   8   1   75.87    4.23
  -2   8   1   76.83    4.93
  -2   8   0   99.09    5.59
  -2   8   0  100.12    4.90
  -2   8  -1   76.04    4.52
  -2   8  -1   82.31    5.11
  -2   8  -2   73.65    4.35
  -2   8  -2   72.61    4.76
   2  -8   3  124.09    5.07
  -2   8  -3  120.93    5.15
  -2   8  -4  195.45    6.43
   2  -8   4  174.68    5.92
  -2   8  -5   59.58    3.64
   2  -8   5   47.96    3.40
   2  -8   6   12.46    2.07
  -2   8  -6   12.91    2.81
   2  -8   7   75.76    4.22
  -2   8  -7   84.78    3.92
   2  -8   8   48.01    3.49
   2  -8   9   54.22    3.69
   2  -8  10   39.13    3.04
   2  -8  10   34.91    2.85
   2  -8  11   12.10    2.10
   2  -8  11    9.95    2.28
   2  -8  12   51.08    2.65
  -2   7   6   20.60    1.89
  -2   7   5   32.36    2.73
  -2   7   4   58.55    3.99
  -2   7   3   50.78    4.14
  -2   7   3   69.79    4.34
  -2   7   2    7.94    2.88
  -2   7   2   11.57    3.83
  -2   7   1   61.20    4.23
  -2   7   1   78.41    5.02
  -2   7   0  113.42    5.20
  -2   7   0  116.75    5.98
  -2   7  -1  195.59    6.62
  -2   7  -1  185.49    6.81
  -2   7  -2  196.82    6.29
  -2   7  -2  158.05    6.03
  -2   7  -3  162.41    5.60
   2  -7   3  165.19    5.44
   2  -7   4  268.25    7.11
  -2   7  -4  287.01    7.19
  -2   7  -5  181.38    5.62
   2  -7   5  162.64    5.62
   2  -7   6   76.73    4.15
   2  -7   7   92.19    4.51
   2  -7   8  130.43    5.59
   2  -7   9  107.66    5.20
   2  -7  10   44.82    3.35
   2  -7  11   23.13    2.70
   2  -7  11   22.05    2.86
   2  -7  12   43.03    3.00
  -2   6   7   23.32    2.31
  -2   6   6   42.33    3.24
  -2   6   5   34.78    3.35
  -2   6   4   48.79    4.27
  -2   6   4   59.47    4.33
  -2   6   3   71.09    4.91
  -2   6   3   66.99    4.33
  -2   6   2   39.97    3.45
  -2   6   2   38.32    3.99
  -2   6   1  105.71    5.00
  -2   6   1   98.60    5.14
  -2   6   0   47.39    3.37
  -2   6   0   36.81    2.64
  -2   6  -1   52.12    2.80
  -2   6  -1   54.49    2.75
   2  -6   1   49.10    4.02
   2  -6   2  128.23    5.69
   2  -6   3  179.59    6.44
   2  -6   4  216.35    7.09
   2  -6   5   94.10    4.32
   2  -6   6  105.37    4.56
   2  -6   7   63.85    3.66
   2  -6   8  128.05    5.36
   2  -6   9   83.03    4.33
   2  -6  10   23.26    2.85
   2  -6  10   22.70    2.60
   2  -6  11  215.44    7.07
   2  -6  11  240.07    6.55
   2  -6  12    1.04    2.21
   2  -6  12    0.31    2.14
  -2   5   8   52.09    2.86
  -2   5   8   56.64    3.27
  -2   5   7   54.95    3.53
  -2   5   7   47.98    3.67
  -2   5   6    2.79    3.34
  -2   5   6   10.95    2.68
  -2   5   5  111.00    5.16
  -2   5   5  109.69    5.62
  -2   5   4  302.83    8.90
  -2   5   4  321.66    9.25
  -2   5   3  179.01    6.40
  -2   5   3  181.45    6.90
  -2   5   2  242.56    6.41
  -2   5   1   81.56    3.70
  -2   5   1   65.15    3.18
  -2   5   0  337.38    6.42
  -2   5   0  367.04    6.98
   2  -5   1   46.67    3.56
  -2   5  -1   46.08    2.32
  -2   5  -2  378.49    5.65
   2  -5   2  323.54    8.13
   2  -5   3  366.03    8.43
   2  -5   4  579.71   10.68
   2  -5   5   10.78    2.16
   2  -5   6  271.03    7.45
   2  -5   7  154.28    5.28
   2  -5   8   21.96    2.83
   2  -5   8   18.74    2.68
   2  -5   9  159.16    5.60
   2  -5   9  146.24    5.49
   2  -5  10   35.50    3.09
   2  -5  11   41.87    3.63
   2  -5  11   51.69    3.70
   2  -5  12   95.37    4.27
   2  -5  12   84.81    4.17
   2  -5  13    4.15    1.64
  -2   4   9   75.39    3.51
  -2   4   9   76.66    3.62
  -2   4   8   51.43    4.02
  -2   4   8   49.72    3.67
  -2   4   7   63.63    4.37
  -2   4   7   66.46    4.61
  -2   4   6    7.64    3.17
  -2   4   6   10.02    3.51
  -2   4   6    6.64    4.04
  -2   4   5  539.93   10.47
  -2   4   5  534.50   11.70
  -2   4   4  281.58    7.86
   2  -4  -4  228.77    5.89
   2  -4  -3  329.23    6.23
   2  -4  -2  302.40    5.32
  -2   4   2  274.75    6.28
  -2   4   1    6.33    1.31
  -2   4   1    9.16    1.24
   2  -4  -1    8.27    0.86
  -2   4   0 1348.74   11.86
  -2   4   0 1365.00   11.28
  -2   4  -1 1259.79    9.62
   2  -4   1 1128.93   13.83
  -2   4  -2  795.36    6.74
   2  -4   2  700.66   10.50
   2  -4   3  197.67    5.74
   2  -4   4  200.43    5.84
   2  -4   5 1696.18   17.01
   2  -4   6  291.56    7.70
   2  -4   7  231.11    7.29
   2  -4   8  122.45    4.86
   2  -4   9    6.33    2.39
   2  -4  10  420.26   10.23
   2  -4  10  441.59   11.40
   2  -4  10  407.74    9.71
   2  -4  11   39.63    3.61
   2  -4  11   47.90    3.68
   2  -4  12   32.76    2.88
   2  -4  13    9.61    1.69
  -2   3  10   43.15    2.98
  -2   3  10   41.75    2.68
  -2   3   9   73.56    4.33
  -2   3   9   69.90    4.43
  -2   3   8   22.59    3.12
  -2   3   8   21.88    3.28
  -2   3   7   97.96    5.14
  -2   3   7   84.17    4.85
  -2   3   7   95.46    5.28
  -2   3   6  190.63    6.65
  -2   3   6  175.09    6.99
   2  -3  -5  118.71    5.24
   2  -3  -4  661.77   11.53
   2  -3  -3   51.24    3.40
  -2   3   3   45.30    2.64
  -2   3   2    8.44    1.41
  -2   3   2    8.63    1.58
  -2   3   1 1505.70   11.72
  -2   3   1 1575.80   12.34
  -2   3   0   80.57    2.53
  -2   3   0   90.53    2.97
   2  -3   1  473.77    7.88
  -2   3  -1  525.26    5.25
   2  -3   2  189.59    4.95
  -2   3  -2  192.61    2.61
   2  -3   3 1093.54   11.98
   2  -3   4   60.99    3.07
   2  -3   5  961.83   12.53
   2  -3   6  497.01    9.92
   2  -3   7  235.80    7.53
   2  -3   8   38.57    3.61
   2  -3   8   27.13    2.64
   2  -3   8   33.42    3.51
   2  -3   9  132.81    5.11
   2  -3   9  121.89    5.78
   2  -3   9  126.38    5.37
   2  -3   9  125.24    5.44
   2  -3   9  114.70    5.28
   2  -3  10  213.02    7.82
   2  -3  10  201.62    7.15
   2  -3  10  238.89    7.73
   2  -3  10  237.79    6.92
   2  -3  11   87.46    4.71
   2  -3  11   95.95    5.27
   2  -3  12   25.94    2.72
   2  -3  13    9.21    1.59
  -2   2  11   29.23    2.37
  -2   2  11   24.87    2.00
  -2   2  10   32.39    3.37
  -2   2  10   29.94    2.74
  -2   2   9   57.53    4.34
  -2   2   9   53.70    4.39
  -2   2   8  382.15   10.07
  -2   2   8  369.89   10.34
  -2   2   8  385.14    9.31
  -2   2   7  100.35    5.02
  -2   2   7   87.09    5.15
   2  -2  -6  267.96    7.58
  -2   2   6  253.12    6.95
   2  -2  -5  477.97    9.58
  -2   2   4  525.67    7.73
   2  -2  -4  498.15    9.37
   2  -2  -3  687.81   10.50
  -2   2   3  709.99    8.96
   2  -2  -2  111.33    4.11
  -2   2   2  114.78    3.65
  -2   2   1   19.33    1.76
  -2   2   0  482.74    5.95
   2  -2   1  870.87    3.41
   2  -2   1  961.81    9.30
   2  -2   2   85.36    3.11
   2  -2   2   92.83    1.96
  -2   2  -3  233.89    2.52
   2  -2   3  226.72    5.02
   2  -2   3  237.87    3.68
   2  -2   4  251.96    5.92
  -2   2  -4  253.60    3.23
   2  -2   4  245.64    4.31
   2  -2   5  157.98    5.36
  -2   2  -5  166.51    3.23
   2  -2   6  214.42    6.99
  -2   2  -7   75.11    3.80
   2  -2   8   93.09    4.66
   2  -2   8   92.01    4.24
   2  -2   8   92.40    4.67
   2  -2   8   93.94    4.29
   2  -2   9  143.53    5.54
   2  -2   9  125.79    5.52
   2  -2   9  128.47    5.87
   2  -2  10   28.85    2.98
   2  -2  10   27.35    3.18
   2  -2  10   31.88    3.10
   2  -2  10   28.45    3.13
   2  -2  11   37.99    3.40
   2  -2  11   46.66    3.80
   2  -2  12   16.53    2.21
  -2   1  12   12.51    1.58
  -2   1  12   12.56    1.44
  -2   1  11   46.37    3.46
  -2   1  11   44.87    2.80
  -2   1  11   44.36    2.99
  -2   1  10  171.02    6.89
  -2   1  10  171.99    6.08
  -2   1   9  105.67    5.91
  -2   1   9  122.08    5.56
  -2   1   8   13.24    3.50
  -2   1   8    7.41    3.75
  -2   1   8    7.38    3.45
  -2   1   7  240.90    7.25
  -2   1   7  236.11    7.72
  -2   1   7  237.81    7.26
   2  -1  -6  306.70    7.96
  -2   1   6  294.52    7.35
   2  -1  -5  309.33    7.59
   2  -1  -4 1169.51   13.65
   2  -1  -3  507.81    8.49
  -2   1   3  515.12    7.52
   2  -1  -2  433.56    7.14
  -2   1   2  379.35    6.40
   2  -1  -1  552.60    6.95
  -2   1   1  592.16    7.35
   2  -1   0  184.72    3.29
  -2   1   0  191.57    3.86
  -2   1  -1 1493.51    7.58
  -2   1  -1 1510.27    9.43
   2  -1   2 1732.07   11.72
  -2   1  -2 1734.00    7.95
   2  -1   2 1716.27    9.32
  -2   1  -2 1701.27    9.54
   2  -1   3  212.50    4.98
  -2   1  -3  211.75    3.21
  -2   1  -3  202.83    3.26
   2  -1   4  552.63    9.13
  -2   1  -4  553.44    5.22
  -2   1  -4  535.65    5.78
   2  -1   5  294.79    7.73
  -2   1  -5  298.14    4.92
   2  -1   5  284.55    5.57
  -2   1  -6  606.12    7.85
  -2   1  -6  702.03   10.32
  -2   1  -7   70.58    3.07
   2  -1   8   28.66    2.91
   2  -1   8   30.33    2.92
   2  -1   8   38.37    3.06
   2  -1   9   99.06    4.98
   2  -1   9   84.11    4.87
   2  -1   9   96.01    5.06
   2  -1  10   65.98    4.36
   2  -1  10   54.81    4.23
   2  -1  11   33.32    3.19
   2  -1  11   31.88    3.24
   2  -1  12    2.76    2.23
  -2   0  12   49.48    2.79
  -2   0  12   56.07    3.06
  -2   0  11   79.87    4.38
  -2   0  11   68.86    3.99
  -2   0  11   72.98    3.59
  -2   0  10   45.96    4.22
  -2   0  10   56.04    4.15
  -2   0  10   45.20    3.57
  -2   0   9  238.33    7.86
  -2   0   9  224.79    7.42
  -2   0   8  123.40    5.55
  -2   0   8  122.40    5.96
  -2   0   8  129.28    5.95
   2   0  -7  380.51    9.17
  -2   0   7  365.21    8.46
   2   0  -6  180.70    5.96
  -2   0   6  170.06    5.44
   2   0  -5  502.45    9.02
   2   0  -4  249.50    5.94
   2   0  -3  955.46   10.69
  -2   0   2 2589.48   15.61
   2   0  -2 2585.39    9.26
   2   0  -2 2586.51   16.07
   2   0  -1  743.80    3.27
  -2   0   1  827.41    8.79
  -2   0   1  867.48    8.40
   2   0  -1  731.58    7.08
   2   0   0  110.96    1.77
  -2   0   0  110.60    3.28
  -2   0   0  106.52    2.61
   2   0   1  222.55    3.59
  -2   0  -1  225.00    4.12
  -2   0  -1  215.25    3.40
   2   0   2 1533.90   11.92
  -2   0  -2 1533.16    9.39
  -2   0  -2 1543.89    9.51
   2   0   3 1538.07    7.63
  -2   0  -3 1436.44    9.95
  -2   0  -3 1528.44    7.20
   2   0   3 1401.38   10.59
  -2   0  -4  792.53    8.05
   2   0   4  788.43    8.86
  -2   0  -5  158.54    4.05
   2   0   5  160.35    4.48
  -2   0  -6  203.24    5.00
   2   0   7  302.06    7.57
   2   0   7  326.90    7.90
   2   0   7  310.74    7.51
   2   0   8  153.47    6.06
   2   0   8  149.91    5.82
   2   0   8  151.00    5.90
   2   0   8  147.35    5.81
   2   0   9  123.17    5.71
   2   0   9  112.00    5.52
   2   0   9  113.72    5.41
   2   0  10   47.73    3.61
   2   0  10   53.80    3.92
   2   0  10   46.65    3.75
   2   0  11   21.75    3.39
   2   0  11   23.91    2.81
  -2  -1  13   18.89    1.50
  -2  -1  12   38.09    2.83
  -2  -1  12   38.86    2.49
  -2  -1  12   32.93    2.74
  -2  -1  11   20.03    3.12
  -2  -1  11   26.43    3.05
  -2  -1  11   16.66    2.86
  -2  -1  11   27.37    2.96
  -2  -1  10   75.61    4.91
  -2  -1  10   87.66    5.12
  -2  -1  10   86.12    4.56
  -2  -1   9   95.15    4.79
  -2  -1   9   89.26    5.45
  -2  -1   9  103.92    5.75
  -2  -1   9  100.53    5.14
  -2  -1   8  193.55    7.04
  -2  -1   8  181.64    6.50
  -2  -1   8  187.16    6.82
   2   1  -7  253.30    7.30
  -2  -1   7  222.87    6.51
   2   1  -6  104.19    4.42
   2   1  -5  100.35    3.92
   2   1  -4  487.53    7.63
  -2  -1   3 3775.56   21.18
   2   1  -3 3653.51   10.30
   2   1  -2 1047.21    9.16
  -2  -1   2 1067.07   10.87
  -2  -1   1  232.05    4.56
   2   1  -1  221.95    3.23
  -2  -1   0  525.71    3.33
  -2  -1   0  537.33    6.21
   2   1   1  152.68    2.88
  -2  -1  -1  146.45    3.31
  -2  -1  -2 1330.70   10.35
   2   1   2 1325.41   10.19
  -2  -1  -3  139.20    3.70
   2   1   3  134.13    3.68
   2   1   4   88.38    2.79
  -2  -1  -4   79.81    3.06
   2   1   4   85.27    3.24
  -2  -1  -5  156.13    4.57
   2   1   5  172.23    4.95
   2   1   6  156.79    5.32
   2   1   6  153.12    5.34
   2   1   7   82.95    4.36
   2   1   7   92.74    4.59
   2   1   8  165.37    6.41
   2   1   8  171.39    6.30
   2   1   8  154.63    6.08
   2   1   8  163.34    6.28
   2   1   9   11.81    2.36
   2   1   9   15.49    3.23
   2   1  10   32.04    3.28
   2   1  10   26.40    2.87
  -2  -2  13   28.98    1.76
  -2  -2  12   48.72    3.43
  -2  -2  12   55.58    3.52
  -2  -2  11   75.67    4.55
  -2  -2  11   78.26    4.53
  -2  -2  11   71.25    4.36
  -2  -2  10   84.20    4.92
  -2  -2  10   73.71    4.76
  -2  -2  10   83.37    4.58
  -2  -2  10   74.50    4.73
  -2  -2   9   24.78    3.28
  -2  -2   9   31.29    4.26
  -2  -2   9   28.15    3.38
  -2  -2   9   32.04    4.19
  -2  -2   9   33.60    3.64
  -2  -2   8   96.22    5.27
  -2  -2   8  112.14    5.11
   2   2  -7  380.25    8.63
  -2  -2   7  365.49    8.10
  -2  -2   6   63.19    3.17
   2   2  -6   63.05    3.26
   2   2  -5  163.85    4.71
  -2  -2   4  140.24    4.69
   2   2  -4  132.61    3.79
  -2  -2   3 1172.18   12.62
   2   2  -3 1128.36    9.47
   2   2  -2  509.96    5.56
  -2  -2   2  481.67    7.63
  -2  -2   1  233.65    4.77
   2   2   0  107.25    2.92
  -2  -2   0  111.95    3.29
   2   2   1  300.19    4.96
  -2  -2  -1  272.48    5.08
  -2  -2  -2 1017.08   10.38
   2   2   2 1009.17    9.73
  -2  -2  -3   35.64    2.23
   2   2   3   37.45    2.06
   2   2   3   31.44    2.05
   2   2   4   51.68    2.69
  -2  -2  -4   49.03    2.73
   2   2   4   49.20    2.72
   2   2   5  192.78    5.90
   2   2   5  188.53    5.78
   2   2   6  208.64    6.59
   2   2   6  209.57    6.70
   2   2   6  193.26    8.37
   2   2   7   49.30    3.43
   2   2   7   42.17    3.45
   2   2   8    1.39    2.22
   2   2   8    2.79    2.39
   2   2   9   29.39    3.01
   2   2  10   21.37    2.42
   2   2  10   24.38    2.21
  -2  -3  13   58.57    2.77
  -2  -3  12   80.29    4.14
  -2  -3  12   76.63    4.09
  -2  -3  11   84.56    5.06
  -2  -3  11   84.39    4.84
  -2  -3  10   87.26    5.29
  -2  -3  10   77.52    5.24
  -2  -3   9   99.33    5.01
  -2  -3   9   80.94    5.04
  -2  -3   9  110.28    5.12
  -2  -3   9   91.95    4.93
  -2  -3   8  447.83   10.50
  -2  -3   8  444.13    9.47
  -2  -3   8  455.89   10.09
   2   3  -7  168.90    5.64
  -2  -3   7  187.31    5.70
   2   3  -6  152.31    4.90
  -2  -3   6  157.26    4.75
  -2  -3   5  470.79    7.26
  -2  -3   5  465.23    8.90
   2   3  -5  456.12    7.60
   2   3  -4  246.27    4.91
  -2  -3   4  241.41    6.32
   2   3  -3  891.88    7.90
  -2  -3   3  892.57   11.65
  -2  -3   2  796.99    5.49
  -2  -3   2  644.30    9.60
  -2  -3   1   41.30    2.46
   2   3  -1   35.96    2.11
   2   3   0  174.36    4.29
  -2  -3   0  186.38    4.70
   2   3   1  725.29    8.41
  -2  -3  -1  766.98    9.71
   2   3   2   12.24    1.57
  -2  -3  -2   13.16    1.65
   2   3   3  531.54    8.41
   2   3   3  527.41    8.24
   2   3   4  162.87    7.29
   2   3   4  174.87    5.50
   2   3   4  159.58    5.80
   2   3   4  177.79    5.76
   2   3   5  147.49    5.60
   2   3   5  157.83    5.69
   2   3   5  164.82    7.52
   2   3   6   20.69    4.54
   2   3   6   18.49    2.71
   2   3   6   18.54    2.39
   2   3   7  132.19    5.68
   2   3   7  146.63    5.64
   2   3   8   38.76    2.97
   2   3   9   13.08    2.19
   2   3   9   14.19    2.34
  -2  -4  13   14.85    1.75
  -2  -4  12   47.52    3.34
  -2  -4  11   83.03    4.94
  -2  -4  10  104.00    5.26
  -2  -4  10   88.39    5.17
  -2  -4   9  114.13    5.87
  -2  -4   9  142.42    6.02
  -2  -4   8   89.48    4.91
  -2  -4   8   99.34    5.17
  -2  -4   8   93.58    4.95
   2   4  -7  194.12    6.06
   2   4  -6  549.87    9.14
  -2  -4   5   11.44    1.86
  -2  -4   4 2838.05   22.68
   2   4  -3  173.08    5.01
  -2  -4   3  184.53    5.82
  -2  -4   2   68.06    3.63
   2   4  -2   72.39    3.13
  -2  -4   1  398.78    7.72
   2   4  -1  422.13    7.48
   2   4   0   89.94    3.10
  -2  -4   0   76.03    3.58
   2   4   1  489.16    7.33
  -2  -4  -1  488.61    8.69
   2   4   2  164.48    5.19
   2   4   2  165.23    5.79
  -2  -4  -2  162.58    5.39
   2   4   3   66.60    4.16
   2   4   3   60.61    3.14
   2   4   3   59.72    3.45
   2   4   4   64.66    4.87
   2   4   4   66.50    3.45
   2   4   4   59.84    3.75
   2   4   5  104.22    4.91
   2   4   5  106.13    6.16
   2   4   6   77.45    4.38
   2   4   6   92.51    4.37
   2   4   6   84.18    5.80
   2   4   7   17.98    2.54
   2   4   7   20.75    2.62
   2   4   8   41.22    2.93
  -2  -5  13   18.05    1.66
  -2  -5  12   23.31    2.47
  -2  -5  11  122.65    5.52
  -2  -5  10   17.28    2.97
  -2  -5   9   65.46    4.50
  -2  -5   9   66.86    4.55
  -2  -5   8   62.47    4.28
  -2  -5   7    3.38    3.01
  -2  -5   6  253.93    7.50
  -2  -5   5  309.17    8.03
   2   5  -5  264.91    6.81
  -2  -5   4   38.07    3.37
   2   5  -4   38.76    2.68
   2   5  -3  196.07    5.73
  -2  -5   3  213.02    6.84
   2   5  -2  289.71    6.90
  -2  -5   2  260.85    7.38
  -2  -5   1  107.07    4.50
   2   5   0  222.71    7.70
   2   5   0  204.19    6.55
   2   5   1   33.77    4.52
   2   5   1   35.05    3.15
   2   5   2   60.44    5.24
   2   5   2   52.44    3.78
   2   5   2   59.49    3.53
   2   5   3   84.66    4.61
   2   5   3   89.13    4.41
   2   5   4   97.70    6.06
   2   5   4   83.86    4.35
   2   5   5    9.62    3.82
   2   5   5    9.07    2.06
   2   5   6   21.20    2.71
   2   5   6   17.72    3.52
  -2  -6  12   46.78    2.80
  -2  -6  12   45.17    2.68
  -2  -6  11   44.16    3.46
  -2  -6  10  111.86    4.95
  -2  -6  10  116.49    5.31
  -2  -6   9   50.37    4.08
  -2  -6   9   47.69    3.75
  -2  -6   8   50.63    4.37
  -2  -6   8   54.55    3.67
  -2  -6   7  183.88    7.22
  -2  -6   6   11.37    3.05
  -2  -6   5  204.59    6.81
  -2  -6   4   52.74    3.85
   2   6  -3  124.29    6.21
  -2  -6   3  126.77    5.09
   2   6  -2   82.35    5.06
  -2  -6   2   91.86    4.20
   2   6  -2   86.79    4.72
   2   6  -1   54.00    4.56
   2   6  -1   62.19    3.92
   2   6   0   82.66    5.45
   2   6   0   79.18    4.71
   2   6   1   10.55    2.48
   2   6   1    6.26    2.32
   2   6   2   30.26    3.82
   2   6   2   28.37    3.16
   2   6   2   29.12    2.77
   2   6   3  112.71    6.28
   2   6   3  108.16    4.74
   2   6   4   41.23    2.97
   2   6   4   41.51    4.21
   2   6   5    6.75    3.19
   2   6   5    7.74    1.94
   2   6   6   -1.21    2.05
  -2  -7  12   56.10    2.59
  -2  -7  11   23.60    2.71
  -2  -7  10   56.46    3.59
  -2  -7   9   77.14    4.82
  -2  -7   8   77.74    4.71
  -2  -7   7   88.91    5.15
  -2  -7   6   76.32    4.83
   2   7  -5   81.31    5.00
  -2  -7   5   84.60    4.81
   2   7  -4   71.02    4.97
  -2  -7   4   84.27    4.60
  -2  -7   3  101.86    4.75
   2   7  -3   91.75    5.17
   2   7  -2  107.62    6.33
   2   7  -2   96.64    5.03
   2   7  -1   71.76    5.63
   2   7  -1   67.07    4.38
   2   7   0   24.97    3.73
   2   7   0   17.25    2.43
   2   7   0   17.54    2.66
   2   7   1   10.78    2.44
   2   7   1   14.06    3.30
   2   7   1   15.43    2.48
   2   7   2   65.73    5.04
   2   7   2   73.84    3.61
   2   7   3   15.09    2.83
   2   7   3   13.37    2.13
   2   7   4   13.09    2.72
   2   8 -11   19.20    1.78
  -2  -8  11   20.56    2.07
  -2  -8  10   19.47    2.44
   2   8  -9   20.77    2.49
  -2  -8   9   22.78    2.94
  -2  -8   9   23.15    2.76
  -2  -8   8   49.16    3.91
   2   8  -8   43.68    3.31
  -2  -8   8   45.94    3.65
  -2  -8   7   24.12    2.92
  -2  -8   7   27.29    2.80
   2   8  -7   22.55    2.87
  -2  -8   6   65.85    4.33
   2   8  -6   62.84    4.38
  -2  -8   6   64.74    4.07
  -2  -8   5   39.87    3.48
   2   8  -5   46.35    3.77
   2   8  -5   39.29    3.64
   2   8  -4   21.09    3.11
  -2  -8   4   24.06    2.90
   2   8  -4   24.12    2.70
  -2  -8   3   80.16    4.04
   2   8  -3   71.55    5.11
   2   8  -3   71.80    4.16
   2   8  -2   52.58    4.58
   2   8  -2   54.46    3.65
   2   8  -1   69.23    5.00
   2   8  -1   70.48    4.21
   2   8   0   17.74    2.87
   2   8   0   13.65    2.18
   2   8   1   10.19    2.67
   2   8   2    6.50    2.33
   2   9 -10    7.57    1.31
  -2  -9  10    7.46    1.35
   2   9  -9   16.64    1.78
  -2  -9   9   15.15    1.68
   2   9  -8   18.68    2.03
   2   9  -8   16.42    2.16
  -2  -9   8   19.98    1.99
   2   9  -7    8.09    1.78
   2   9  -7    7.70    2.16
   2   9  -6   20.84    2.37
   2   9  -6   18.44    2.17
   2   9  -5    5.90    2.27
   2   9  -5    6.55    2.20
   2   9  -4   19.41    2.13
   2   9  -4   19.83    2.51
   2   9  -3   15.04    2.04
   2   9  -3   18.46    2.62
   2   9  -2    2.99    2.15
   2   9  -2    3.66    1.88
   2   9  -1   26.30    2.28
  -3  10  -1    6.05    2.23
  -3  10  -2   15.70    2.30
  -3  10  -3    9.11    2.41
  -3  10  -4   25.61    2.86
  -3  10  -5   64.86    3.73
  -3  10  -6    5.66    2.13
  -3  10  -7   93.77    3.94
  -3  10  -8    9.59    2.07
  -3   9   1    8.53    2.55
  -3   9   0   61.55    3.89
  -3   9  -1    4.31    2.58
  -3   9  -2   30.20    3.44
  -3   9  -3   72.77    4.48
  -3   9  -4    9.27    2.42
  -3   9  -5   14.25    2.51
   3  -9   5   11.08    2.10
  -3   9  -6   52.75    3.70
   3  -9   6   46.69    3.22
  -3   9  -7    2.53    2.14
   3  -9   7    2.33    1.89
  -3   9  -8   38.05    2.85
   3  -9   8   42.75    2.57
   3  -9   8   36.97    3.06
  -3   9  -9   30.56    2.34
   3  -9   9   36.12    2.71
   3  -9   9   32.95    2.33
   3  -9  10    2.28    1.79
  -3   8   4    9.92    1.94
  -3   8   3   21.53    2.29
  -3   8   3   39.21    2.53
  -3   8   2   76.42    4.46
  -3   8   2   57.38    3.25
  -3   8   1  126.19    5.80
  -3   8   0   19.82    3.12
  -3   8  -1   62.10    4.53
  -3   8  -2   80.09    4.81
  -3   8  -3  100.03    5.24
   3  -8   3  110.07    4.88
  -3   8  -4  256.36    7.62
   3  -8   4  266.34    7.43
   3  -8   5   13.15    2.16
  -3   8  -5   12.03    2.54
   3  -8   6   77.12    4.19
   3  -8   7   80.86    4.32
   3  -8   7   78.52    3.83
   3  -8   8   67.67    3.99
   3  -8   8   63.61    3.57
   3  -8   9   16.44    2.54
   3  -8   9   14.17    2.04
   3  -8  10   29.27    2.60
   3  -8  10   29.84    2.69
   3  -8  11   28.72    2.48
  -3   7   6    2.58    1.62
  -3   7   5   24.58    2.29
  -3   7   4   23.87    2.61
  -3   7   4   25.09    2.61
  -3   7   3   64.23    4.44
  -3   7   3   58.24    3.65
  -3   7   2   89.30    5.44
  -3   7   2   80.74    4.29
  -3   7   1  122.28    6.19
  -3   7   0    9.77    3.22
  -3   7  -1   41.80    3.79
  -3   7  -2   40.41    3.66
   3  -7   2   41.23    3.37
  -3   7  -3  352.29    8.61
   3  -7   3  385.92    8.70
   3  -7   4  156.62    5.62
   3  -7   5   66.63    3.61
   3  -7   5   59.70    3.70
   3  -7   6  104.27    4.51
   3  -7   6   94.34    4.68
   3  -7   7  104.99    4.70
   3  -7   7  110.37    5.05
   3  -7   8  127.00    5.33
   3  -7   8  135.47    5.58
   3  -7   9   50.65    3.47
   3  -7   9   52.49    3.49
   3  -7  10   44.25    3.33
   3  -7  10   38.56    2.96
   3  -7  11   31.30    2.65
   3  -7  12   30.01    2.29
  -3   6   7    3.41    1.70
  -3   6   6   44.14    2.93
  -3   6   6   49.01    3.29
  -3   6   5   35.71    3.12
  -3   6   5   32.56    3.06
  -3   6   4   35.81    3.10
  -3   6   4   35.99    3.74
  -3   6   3  104.95    4.99
  -3   6   3  106.89    5.88
  -3   6   2  117.13    5.97
  -3   6   1   90.95    5.18
  -3   6   0   37.10    3.85
  -3   6  -1   39.95    3.60
   3  -6   1   46.15    3.49
  -3   6  -2  196.84    6.28
   3  -6   2  199.63    5.95
   3  -6   3   81.32    3.91
   3  -6   4   13.86    2.12
   3  -6   5  201.02    5.87
   3  -6   5  192.70    6.11
   3  -6   6  133.12    5.19
   3  -6   7   56.39    3.63
   3  -6   8   45.03    3.43
   3  -6   8   46.40    3.49
   3  -6   9    7.56    2.71
   3  -6   9    9.73    2.17
   3  -6  10   96.32    3.99
   3  -6  10   85.42    4.60
   3  -6  11   38.71    2.48
   3  -6  11   36.71    3.37
   3  -6  12   26.35    2.45
   3  -6  12   25.87    2.02
  -3   5   8   24.95    2.31
  -3   5   7   39.52    2.77
  -3   5   7   42.51    3.44
  -3   5   6   90.27    4.69
  -3   5   6   78.89    4.69
  -3   5   5  131.89    6.02
  -3   5   5  123.99    5.74
  -3   5   4   41.89    4.02
  -3   5   4   41.27    3.80
  -3   5   3   97.27    5.57
  -3   5   2  250.73    8.11
  -3   5   1  480.91    9.84
   3  -5   0  352.86    9.02
  -3   5   0  345.29    7.69
   3  -5   1   33.06    2.93
  -3   5  -1   34.27    2.57
   3  -5   2  117.82    5.34
  -3   5  -2  139.95    4.52
   3  -5   3  190.04    6.73
   3  -5   4  331.12    8.91
   3  -5   5  225.24    7.49
   3  -5   6  175.17    5.60
   3  -5   7  148.54    5.40
   3  -5   8   20.31    2.97
   3  -5   8   22.91    2.53
   3  -5   8   20.30    2.58
   3  -5   9   28.76    3.07
   3  -5   9   23.19    2.44
   3  -5  10   79.54    4.74
   3  -5  10   72.65    3.88
   3  -5  11   50.28    3.18
   3  -5  11   57.98    3.99
   3  -5  12    8.58    2.98
   3  -5  12   10.34    1.84
  -3   4   9   50.60    2.59
  -3   4   9   57.51    3.24
  -3   4   8   67.11    3.76
  -3   4   8   66.43    4.15
  -3   4   7   39.24    3.31
  -3   4   7   43.79    3.31
  -3   4   7   34.04    3.74
  -3   4   6   99.51    5.05
  -3   4   6   89.91    5.06
  -3   4   6  100.96    5.36
  -3   4   5  213.59    7.31
  -3   4   5  233.39    7.73
  -3   4   4  132.35    5.89
  -3   4   2  301.70    7.58
  -3   4   1  302.67    7.24
   3  -4   0  498.94    9.67
  -3   4   0  499.18    8.57
   3  -4   1  294.65    7.47
  -3   4  -1  331.44    6.61
   3  -4   2  228.49    6.65
  -3   4  -2  239.54    5.50
   3  -4   3  232.37    6.91
   3  -4   4  536.92   10.56
   3  -4   5  508.32   10.60
   3  -4   6  344.96    9.30
   3  -4   7  190.34    5.75
   3  -4   7  165.46    5.69
   3  -4   8   26.88    2.72
   3  -4   8   20.09    2.21
   3  -4   9  548.39   11.46
   3  -4   9  526.87   10.63
   3  -4  10    3.81    2.92
   3  -4  10    2.79    2.09
   3  -4  11   43.75    3.28
   3  -4  11   48.02    3.80
   3  -4  12   43.59    2.95
  -3   3  10   61.35    2.89
  -3   3  10   65.89    3.11
  -3   3   9   66.94    3.99
  -3   3   9   72.08    4.22
  -3   3   8    4.75    2.89
  -3   3   8    1.34    2.66
  -3   3   8    2.61    2.81
  -3   3   7   27.04    3.30
  -3   3   7   26.89    3.13
  -3   3   7   20.54    3.24
  -3   3   6  313.46    8.66
  -3   3   6  309.48    8.54
  -3   3   6  306.79    8.77
  -3   3   5  200.68    6.48
  -3   3   5  188.93    6.86
  -3   3   3   54.42    3.11
  -3   3   2  469.00    8.81
  -3   3   1  344.54    7.30
   3  -3   0  576.40    9.08
  -3   3   0  577.57    8.73
   3  -3   1  160.67    4.95
  -3   3  -1  174.76    4.61
   3  -3   2  474.86    8.64
  -3   3  -2  485.42    7.34
  -3   3  -3   25.20    1.83
   3  -3   3   24.45    1.45
  -3   3  -4  538.12    7.54
   3  -3   4  545.86    6.85
   3  -3   5  549.83   10.89
  -3   3  -5  628.55    8.25
   3  -3   6   51.59    3.92
   3  -3   7  293.79    7.56
   3  -3   7  287.46    7.19
   3  -3   8   44.25    3.26
   3  -3   8   54.04    3.87
   3  -3   8   49.77    3.86
   3  -3   8   60.36    3.53
   3  -3   9   86.20    4.95
   3  -3   9   81.51    4.14
   3  -3   9   79.66    5.04
   3  -3  10  184.34    6.60
   3  -3  10  194.64    6.11
   3  -3  11   15.97    3.29
   3  -3  11   17.85    2.44
   3  -3  12    9.59    1.99
  -3   2  11   45.16    2.45
  -3   2  11   42.25    2.32
  -3   2  10   40.98    3.25
  -3   2  10   42.02    3.05
  -3   2   9   50.37    3.92
  -3   2   9   57.70    4.03
  -3   2   8    6.03    3.11
  -3   2   8    3.86    2.66
  -3   2   8    8.08    3.20
  -3   2   7  217.37    7.57
  -3   2   7  217.29    7.15
  -3   2   7  236.09    7.81
  -3   2   6  100.26    4.81
  -3   2   6   97.11    5.03
  -3   2   6  101.02    4.97
  -3   2   6  102.75    5.22
   3  -2  -5  157.15    5.53
   3  -2  -4  319.79    7.66
  -3   2   4  313.26    6.72
   3  -2  -3    5.73    1.55
  -3   2   3    7.87    1.64
  -3   2   2 1021.79   12.10
  -3   2   1 1019.38   11.71
   3  -2   0  540.69    7.54
  -3   2   0  532.20    8.17
   3  -2   1   26.30    2.08
  -3   2  -1   23.68    1.46
  -3   2  -1   23.79    2.07
   3  -2   2  103.71    3.66
  -3   2  -2  101.57    2.57
   3  -2   2  102.67    2.70
  -3   2  -2  105.47    3.42
  -3   2  -3 1387.45    8.42
   3  -2   3 1396.44   10.50
  -3   2  -3 1407.77   11.65
   3  -2   4  279.19    7.02
  -3   2  -4  299.20    5.38
   3  -2   4  282.73    5.28
   3  -2   5  175.92    6.22
   3  -2   5  185.23    4.71
   3  -2   6  115.51    5.74
   3  -2   7   76.74    3.91
   3  -2   7   79.71    4.15
   3  -2   8  464.99   10.02
   3  -2   8  480.66   10.22
   3  -2   8  482.94    9.82
   3  -2   9   41.02    3.26
   3  -2   9   35.00    3.22
   3  -2   9   42.94    3.60
   3  -2  10   13.12    2.84
   3  -2  10   20.53    2.69
   3  -2  10   22.27    2.66
   3  -2  11   13.83    2.57
   3  -2  11    9.79    2.22
  -3   1  12   22.21    1.44
  -3   1  11   65.07    3.54
  -3   1  11   60.88    3.04
  -3   1  11   62.69    3.16
  -3   1  10   54.28    4.11
  -3   1  10   61.01    4.04
  -3   1   9  152.22    6.61
  -3   1   9  148.36    6.24
  -3   1   8  169.51    5.82
  -3   1   8  149.26    6.59
  -3   1   8  162.63    6.60
  -3   1   8  160.04    6.34
  -3   1   7   60.44    4.22
  -3   1   7   75.94    4.76
  -3   1   7   57.87    3.82
  -3   1   7   74.22    4.59
   3  -1  -6  298.36    7.64
   3  -1  -5  104.20    4.43
   3  -1  -4   23.06    2.28
  -3   1   4   19.42    1.98
   3  -1  -3 2040.05   17.28
  -3   1   3 1973.77   16.39
   3  -1  -2  307.79    6.43
  -3   1   2  297.68    6.30
  -3   1   1  437.73    6.68
  -3   1   1  436.41    7.55
  -3   1   0   70.83    2.73
  -3   1   0   63.28    3.10
  -3   1  -1 1310.60   10.05
  -3   1  -1 1322.82   12.04
   3  -1   2   22.62    0.77
   3  -1   2   19.70    1.46
   3  -1   2   21.95    1.81
  -3   1  -2   21.21    1.90
  -3   1  -2   18.83    1.32
   3  -1   3  614.19    9.05
  -3   1  -3  611.20    6.64
   3  -1   4  507.03    9.58
   3  -1   4  485.14    7.28
  -3   1  -5  359.91    5.93
   3  -1   5  338.14    6.66
   3  -1   6  131.44    4.51
   3  -1   7   67.50    3.83
   3  -1   7   70.77    3.96
   3  -1   8  158.49    6.02
   3  -1   8  166.31    6.07
   3  -1   9   85.72    4.70
   3  -1   9   77.34    4.47
   3  -1   9   81.40    4.47
   3  -1  10   30.62    3.20
   3  -1  10   26.98    2.86
   3  -1  10   24.17    2.50
   3  -1  11    7.30    2.10
   3  -1  11    4.08    2.38
  -3   0  12   27.33    2.06
  -3   0  11   25.43    2.92
  -3   0  11   20.96    2.44
  -3   0  11   22.40    2.52
  -3   0  10  329.19    9.00
  -3   0  10  329.32    8.40
  -3   0   9    3.36    3.07
  -3   0   9    4.25    3.83
  -3   0   9    4.54    2.93
  -3   0   9    1.91    3.10
  -3   0   8  289.58    8.32
  -3   0   8  288.89    8.07
  -3   0   8  272.49    8.55
  -3   0   8  288.78    8.55
  -3   0   7  323.96    8.21
  -3   0   7  341.15    9.01
  -3   0   7  349.80    8.87
  -3   0   7  342.78    8.78
   3   0  -6  121.69    5.01
   3   0  -5  479.51    9.18
   3   0  -4  533.11    8.91
  -3   0   3  411.00    7.49
   3   0  -3  386.22    7.05
   3   0  -2  856.17    9.65
  -3   0   2  866.56   10.34
  -3   0   1 1709.01   14.25
  -3   0   1 1552.66   13.88
  -3   0   0  431.83    6.59
  -3   0   0  462.32    7.17
  -3   0  -1  274.25    4.95
  -3   0  -1  294.15    5.51
   3   0   2  387.18    4.35
  -3   0  -2  369.43    5.67
   3   0   2  301.34    5.29
  -3   0  -2  326.84    5.35
   3   0   3  112.07    3.58
  -3   0  -4  385.15    6.49
   3   0   4  364.68    6.76
  -3   0  -5  282.09    5.93
   3   0   5  303.23    6.64
   3   0   6  191.69    6.05
   3   0   6  199.80    6.32
   3   0   6  205.12    5.88
   3   0   7  228.80    7.01
   3   0   7  232.85    7.06
   3   0   7  242.95    6.93
   3   0   8   29.93    3.08
   3   0   8   27.24    3.00
   3   0   8   32.12    3.23
   3   0   9   56.54    3.81
   3   0   9   55.88    3.94
   3   0   9   48.81    3.60
   3   0  10   52.57    3.69
   3   0  10   54.53    3.65
   3   0  11   39.56    2.80
  -3  -1  12   49.47    2.46
  -3  -1  12   53.63    2.78
  -3  -1  11   40.16    3.41
  -3  -1  11   37.47    2.93
  -3  -1  11   43.47    3.22
  -3  -1  11   39.82    2.90
  -3  -1  10    4.33    2.42
  -3  -1  10    9.52    3.53
  -3  -1  10    5.13    2.55
  -3  -1  10    2.40    2.82
  -3  -1  10    4.80    2.50
  -3  -1   9  117.31    5.52
  -3  -1   9  127.57    6.06
  -3  -1   9  132.79    5.77
  -3  -1   9  139.12    6.22
  -3  -1   8  166.61    6.43
  -3  -1   8  167.57    6.62
  -3  -1   8  185.21    6.65
  -3  -1   7   75.76    4.52
  -3  -1   7   82.78    4.43
  -3  -1   7   85.21    4.59
   3   1  -6  149.34    5.48
   3   1  -5   39.83    2.78
  -3  -1   4  262.76    6.51
   3   1  -4  279.87    6.46
   3   1  -3  814.29    9.62
  -3  -1   3  736.33   10.45
   3   1  -2  336.40    5.43
  -3  -1   2  328.21    6.96
  -3  -1   1  489.31    8.01
  -3  -1   0 1322.89   11.91
   3   1   1  157.59    3.52
  -3  -1  -1  151.90    4.10
   3   1   2  111.69    3.60
  -3  -1  -2  127.90    3.86
  -3  -1  -3   15.67    1.62
   3   1   3   20.03    1.91
  -3  -1  -4  402.02    7.28
   3   1   4  403.21    7.58
   3   1   5  206.61    6.20
   3   1   5  212.10    6.03
   3   1   5  212.78    6.29
   3   1   6   35.18    2.94
   3   1   6   39.82    3.07
   3   1   6   33.93    2.99
   3   1   6   32.41    3.10
   3   1   7   47.55    3.56
   3   1   7   46.45    3.46
   3   1   7   43.39    3.34
   3   1   8   28.32    3.05
   3   1   8   34.73    3.20
   3   1   8   34.41    3.35
   3   1   8   37.83    3.37
   3   1   9   36.97    3.11
   3   1  10   11.58    3.44
   3   1  10   14.07    2.13
  -3  -2  12    9.73    1.65
  -3  -2  12   10.57    1.93
  -3  -2  11  120.60    5.22
  -3  -2  11  115.65    4.64
  -3  -2  11  112.54    4.74
  -3  -2  10   39.65    3.52
  -3  -2  10   47.12    3.65
  -3  -2  10   44.11    3.64
  -3  -2  10   42.51    3.59
  -3  -2   9  172.33    7.01
  -3  -2   9  190.96    6.86
  -3  -2   9  192.57    6.80
  -3  -2   9  198.43    6.63
  -3  -2   8   93.50    4.67
  -3  -2   8  109.94    5.29
  -3  -2   8  103.55    5.18
  -3  -2   8  102.87    4.57
  -3  -2   7  102.16    5.32
  -3  -2   7  101.77    4.85
  -3  -2   7  109.91    4.80
   3   2  -6   31.40    2.67
   3   2  -5   89.15    3.93
  -3  -2   5   96.11    4.30
   3   2  -4  476.64    7.91
  -3  -2   4  443.41    8.71
  -3  -2   3  282.38    7.03
   3   2  -3  334.25    5.55
  -3  -2   2    7.02    1.75
  -3  -2   1   95.16    3.87
  -3  -2   0  564.79    8.60
   3   2   0  534.32    7.53
   3   2   1  415.79    6.64
  -3  -2  -1  384.18    7.18
   3   2   2  165.42    4.70
  -3  -2  -2  180.82    5.14
  -3  -2  -3   17.84    1.87
   3   2   3   18.96    1.96
   3   2   4   51.46    3.40
   3   2   4   50.98    3.28
   3   2   4   56.28    3.27
   3   2   5  199.50    6.53
   3   2   5  205.81    6.46
   3   2   5  214.95    6.67
   3   2   6  110.27    5.16
   3   2   6  108.72    5.02
   3   2   7   38.35    3.34
   3   2   7   41.70    3.48
   3   2   8    4.74    2.01
   3   2   8    4.73    2.20
   3   2   8    4.86    2.19
   3   2   9    8.63    2.76
   3   2   9    8.82    2.06
  -3  -3  13   15.07    1.34
  -3  -3  12   65.22    3.47
  -3  -3  11   63.50    4.06
  -3  -3  11   70.70    3.80
  -3  -3  11   65.39    3.72
  -3  -3  10  124.81    5.52
  -3  -3  10  120.86    4.89
  -3  -3  10  111.36    5.52
  -3  -3   9  198.05    7.58
  -3  -3   9  211.94    7.12
  -3  -3   9  212.19    6.68
  -3  -3   8  136.11    6.51
  -3  -3   8  137.51    5.90
  -3  -3   7  127.90    5.26
  -3  -3   7  126.10    5.78
  -3  -3   7  116.90    5.32
  -3  -3   6  124.55    4.80
  -3  -3   5  759.42   12.09
  -3  -3   4  646.19   11.12
  -3  -3   3    7.97    1.84
   3   3  -2  398.31    7.71
  -3  -3   2  434.23    9.05
  -3  -3   1  249.33    6.70
   3   3  -1  244.29    5.82
  -3  -3   0  619.45    9.99
   3   3   0  604.48    9.07
  -3  -3  -1  150.82    5.05
   3   3   1  147.28    4.54
   3   3   2   16.23    1.95
  -3  -3  -2   16.03    1.93
   3   3   3   98.27    4.83
   3   3   3   97.69    4.32
   3   3   4  114.88    5.30
   3   3   4  121.67    4.98
   3   3   4  123.84    5.42
   3   3   5   65.04    3.91
   3   3   5   58.20    3.88
   3   3   5   63.31    3.79
   3   3   6  126.94    5.50
   3   3   6  150.61    5.89
   3   3   7   11.40    2.09
   3   3   7   11.45    2.48
   3   3   8   13.63    2.03
  -3  -4  13   16.17    1.45
  -3  -4  12   31.06    2.58
  -3  -4  11   28.69    2.92
  -3  -4  10   68.01    4.39
  -3  -4   9  185.99    6.94
  -3  -4   8   90.22    4.74
  -3  -4   8   86.27    5.02
  -3  -4   7  101.43    5.45
  -3  -4   7  104.19    5.27
  -3  -4   7  105.47    5.25
  -3  -4   6   53.41    4.64
  -3  -4   6   58.34    4.10
  -3  -4   5  311.34    7.99
  -3  -4   4  238.55    7.27
   3   4  -3  337.43    7.90
  -3  -4   3  343.47    8.80
   3   4  -2  206.36    6.04
  -3  -4   2  234.83    7.32
  -3  -4   1  154.46    5.76
   3   4  -1  147.33    5.01
   3   4   0  473.36   10.05
   3   4   0  432.36    7.88
   3   4   1   89.49    4.78
   3   4   1   89.54    4.07
   3   4   2   66.29    4.41
   3   4   2   70.27    3.96
   3   4   3   55.08    4.00
   3   4   3   63.38    3.90
   3   4   3   67.47    3.96
   3   4   4  117.80    4.83
   3   4   4  104.77    5.06
   3   4   5   51.16    3.57
   3   4   6   11.09    2.35
   3   4   6    9.47    2.20
   3   4   7   31.19    2.68
   3   4   7   32.48    2.42
  -3  -5  12   25.00    2.18
  -3  -5  11   18.05    2.28
  -3  -5  10   99.10    4.84
  -3  -5   9   77.27    4.45
  -3  -5   8   45.58    4.10
  -3  -5   7   75.57    4.88
  -3  -5   6    1.22    3.56
  -3  -5   5   81.98    4.85
  -3  -5   4   87.66    4.72
   3   5  -3   66.28    4.65
  -3  -5   3   46.88    3.45
   3   5  -2   81.34    4.88
  -3  -5   2   72.54    3.90
   3   5  -1  290.27    9.13
   3   5  -1  235.29    7.88
   3   5   0    6.65    4.95
   3   5   0    2.52    2.87
   3   5   0    5.70    3.24
   3   5   1  109.83    6.49
   3   5   1  118.35    4.69
   3   5   1  102.20    5.34
   3   5   2   87.64    5.59
   3   5   2   71.32    4.60
   3   5   2   63.98    4.08
   3   5   2   85.72    4.04
   3   5   3   68.59    4.88
   3   5   3   65.60    4.42
   3   5   3   70.11    4.28
   3   5   3   71.14    3.80
   3   5   4    0.11    2.01
   3   5   5   48.77    3.14
   3   5   6   24.05    2.38
  -3  -6  12   24.83    1.72
  -3  -6  12   21.48    1.74
  -3  -6  11   28.50    2.47
  -3  -6  10   33.01    2.83
  -3  -6  10   37.06    3.06
  -3  -6   9   73.80    4.47
  -3  -6   9   78.10    4.47
  -3  -6   8  205.81    7.44
  -3  -6   7    3.18    3.21
  -3  -6   6  254.49    8.48
  -3  -6   5   12.15    3.36
   3   6  -4    8.60    3.57
  -3  -6   4   12.27    3.00
   3   6  -3  143.88    6.53
  -3  -6   3  142.20    5.66
   3   6  -2   29.61    4.02
  -3  -6   2   36.97    3.60
   3   6  -2   27.87    3.19
   3   6  -1   79.72    5.53
   3   6  -1   61.65    4.59
   3   6   0   30.35    4.32
   3   6   0   28.48    3.01
   3   6   1   16.19    4.45
   3   6   1   17.79    2.66
   3   6   1   21.65    2.73
   3   6   2   15.36    4.09
   3   6   2   11.54    2.49
   3   6   2    9.51    2.16
   3   6   3   25.81    2.62
   3   6   4   20.39    2.22
  -3  -7  11   23.17    2.17
  -3  -7  10   42.96    2.91
  -3  -7   9   15.84    2.53
  -3  -7   8  108.78    5.48
   3   7  -7   92.61    4.59
  -3  -7   7   94.99    5.32
   3   7  -6   28.55    3.17
  -3  -7   6   27.00    3.56
   3   7  -5   45.47    3.64
  -3  -7   5   40.68    3.81
   3   7  -4   91.09    5.05
  -3  -7   4   81.37    4.73
   3   7  -3   56.74    4.40
  -3  -7   3   53.57    3.76
   3   7  -3   44.99    3.78
   3   7  -2  141.50    6.69
   3   7  -2  121.41    5.93
   3   7  -1   27.84    3.66
   3   7  -1   27.54    3.05
   3   7  -1   25.79    2.67
   3   7   0   22.37    3.53
   3   7   0   21.70    2.72
   3   7   0   23.61    2.50
   3   7   1   32.89    3.41
   3   7   1   23.33    2.73
   3   7   1   29.05    2.49
   3   7   2   50.05    2.87
   3   7   3    5.02    1.85
   3   8 -10    6.64    1.36
  -3  -8  10    8.07    1.53
   3   8  -9   67.59    2.94
  -3  -8   9   72.79    3.55
   3   8  -8    2.64    1.79
  -3  -8   8    0.63    2.26
  -3  -8   8    1.15    2.02
  -3  -8   7   59.56    3.96
   3   8  -7   45.74    3.03
   3   8  -7   50.93    3.30
  -3  -8   7   58.01    3.18
   3   8  -6   17.23    2.15
  -3  -8   6   18.70    2.63
   3   8  -6   12.16    2.28
   3   8  -5   14.35    2.32
  -3  -8   5   18.38    2.52
   3   8  -5   13.39    2.19
   3   8  -4   22.35    2.57
  -3  -8   4   22.23    2.90
   3   8  -4   22.76    2.64
   3   8  -3   15.58    2.79
   3   8  -3   12.82    2.36
   3   8  -2   51.25    3.58
   3   8  -2   45.40    3.15
   3   8  -1   14.07    2.68
   3   8  -1   13.42    2.08
   3   9  -7   12.02    1.58
   3   9  -7   10.16    1.46
   3   9  -6    8.28    1.71
   3   9  -6    9.03    1.53
   3   9  -5    4.27    1.79
   3   9  -5    9.95    1.60
   3   9  -4    6.56    1.55
   3   9  -3    8.55    1.41
  -4  10  -1    7.59    1.56
  -4  10  -2    6.26    1.80
  -4  10  -3    4.40    1.90
  -4  10  -4   26.23    2.29
  -4  10  -5    4.05    1.82
   4 -10   5    4.47    1.95
  -4  10  -6   26.54    2.19
   4 -10   6   28.56    2.15
  -4  10  -7   18.42    2.03
   4 -10   7   12.61    1.69
   4 -10   8   14.78    1.65
  -4   9   1   24.56    2.10
  -4   9   0   20.06    2.52
  -4   9  -1   22.19    2.75
  -4   9  -2   27.01    2.87
  -4   9  -3   33.10    3.23
   4  -9   3   36.81    2.92
  -4   9  -4   38.34    3.30
  -4   9  -5   22.60    2.69
  -4   9  -6   10.96    2.19
  -4   9  -7   35.45    2.88
   4  -9   8   21.76    2.16
  -4   9  -8   20.46    2.58
   4  -9   9    7.29    1.89
  -4   8   3   43.02    2.59
  -4   8   2   61.60    3.72
  -4   8   1   27.23    3.30
  -4   8   0   50.85    4.18
  -4   8  -1   35.10    3.46
  -4   8  -2   70.04    4.65
  -4   8  -3  186.10    6.73
  -4   8  -4   20.68    3.08
  -4   8  -5  217.60    6.85
   4  -8   5  217.21    6.99
  -4   8  -6   88.08    4.40
   4  -8   6   95.24    4.11
   4  -8   6   83.63    4.52
  -4   8  -7   58.22    3.49
   4  -8   7   63.19    3.45
   4  -8   7   59.41    3.76
   4  -8   8   60.19    3.46
   4  -8   9   18.44    2.16
   4  -8  10   32.17    2.46
   4  -8  11   34.88    2.21
  -4   7   5    7.19    1.80
  -4   7   5    7.23    1.88
  -4   7   4   43.36    3.06
  -4   7   4   39.38    2.49
  -4   7   3   18.54    2.74
  -4   7   3   17.22    2.81
  -4   7   2  128.67    5.95
  -4   7   1   33.03    3.81
  -4   7   0   45.99    3.80
  -4   7  -1  166.62    6.91
  -4   7  -2   15.12    3.00
  -4   7  -3   25.57    2.90
  -4   7  -4  133.93    5.67
   4  -7   4  121.24    5.45
  -4   7  -5   19.67    2.86
   4  -7   5   21.64    2.76
   4  -7   5   20.27    2.58
  -4   7  -6  137.71    5.24
   4  -7   6  130.94    5.14
   4  -7   6  133.92    5.70
   4  -7   7  141.49    5.52
   4  -7   7  143.49    5.91
   4  -7   8    7.04    2.33
   4  -7   8   12.25    1.99
   4  -7   9   54.46    3.57
   4  -7  10   45.09    3.05
   4  -7  11   40.76    2.91
  -4   6   7   17.02    1.49
  -4   6   6    9.41    2.00
  -4   6   6    7.33    2.02
  -4   6   5    4.59    2.42
  -4   6   5   10.35    2.40
  -4   6   4   29.88    3.33
  -4   6   4   24.86    2.99
  -4   6   3  157.78    6.71
  -4   6   3  169.74    5.94
  -4   6   2   39.13    3.73
  -4   6   1   76.90    4.94
  -4   6   0   84.52    5.17
   4  -6   0   98.10    5.17
  -4   6  -1   82.06    4.73
  -4   6  -2  384.69    9.12
  -4   6  -3    8.13    3.31
   4  -6   3    7.46    2.52
   4  -6   4   37.93    2.73
  -4   6  -4   32.99    3.29
   4  -6   4   31.58    2.89
  -4   6  -5  111.44    4.93
   4  -6   5  108.65    4.84
   4  -6   5   96.21    4.78
   4  -6   6  140.98    5.57
   4  -6   6  163.39    6.11
   4  -6   7   12.16    2.46
   4  -6   7   14.45    2.41
   4  -6   8   29.18    3.04
   4  -6   8   31.46    3.09
   4  -6   9   26.55    3.04
   4  -6  10   31.17    3.09
   4  -6  10   33.13    2.40
   4  -6  11   14.69    2.18
  -4   5   8    4.98    1.57
  -4   5   7   48.01    3.11
  -4   5   7   47.86    3.00
  -4   5   6   41.60    3.25
  -4   5   6   39.42    3.23
  -4   5   5   67.32    4.26
  -4   5   5   68.72    4.34
  -4   5   4   45.56    3.95
  -4   5   4   50.46    3.68
  -4   5   3  192.50    7.70
  -4   5   3  207.54    6.55
  -4   5   2   23.22    3.80
  -4   5   1  161.09    6.44
   4  -5  -1  180.07    6.77
   4  -5   0  114.77    5.19
  -4   5   0  117.63    5.52
   4  -5   1  466.82    9.95
  -4   5  -1  452.37    9.62
   4  -5   2  259.07    7.93
  -4   5  -2  231.82    6.68
   4  -5   3   30.44    3.30
   4  -5   3   26.88    2.54
   4  -5   4  108.27    4.60
   4  -5   4  112.49    4.75
   4  -5   5  127.53    5.14
   4  -5   5  122.44    5.21
   4  -5   6  227.51    6.97
   4  -5   6  239.62    7.10
   4  -5   7  106.79    5.02
   4  -5   7  114.70    5.08
   4  -5   8   53.75    3.83
   4  -5   8   68.88    3.59
   4  -5   9   28.27    3.07
   4  -5   9   27.33    2.63
   4  -5  10   25.34    3.04
   4  -5  10   22.81    2.19
   4  -5  11   40.53    3.13
   4  -5  11   45.12    2.67
  -4   4   9   11.17    1.57
  -4   4   8   74.28    3.10
  -4   4   8   77.34    3.64
  -4   4   8   80.41    4.07
  -4   4   7  106.91    4.86
  -4   4   7  116.60    5.28
  -4   4   6   71.53    4.52
  -4   4   6   66.10    4.50
  -4   4   5  105.02    5.51
  -4   4   5   99.47    5.44
  -4   4   4  125.77    5.97
  -4   4   4  116.54    5.42
  -4   4   3  184.73    6.96
  -4   4   3  205.53    6.11
  -4   4   2  282.76    7.96
   4  -4  -1  219.00    6.23
  -4   4   1  232.73    7.16
   4  -4   0  471.63    9.03
  -4   4   0  478.68    9.94
   4  -4   1  291.02    7.41
  -4   4  -1  267.88    7.13
   4  -4   2   39.02    3.27
  -4   4  -2   45.40    3.12
   4  -4   3  323.61    8.39
  -4   4  -3  329.86    7.50
   4  -4   4  371.75    9.37
  -4   4  -4  370.93    7.72
   4  -4   5  132.29    5.21
   4  -4   6  163.94    5.46
   4  -4   6  166.47    5.82
   4  -4   7   59.91    3.99
   4  -4   7   70.46    3.98
   4  -4   8  218.12    7.37
   4  -4   8  224.94    6.91
   4  -4   9  121.55    5.70
   4  -4   9  124.22    5.25
   4  -4  10   27.42    3.38
   4  -4  10   25.12    2.58
   4  -4  11   25.70    2.35
  -4   3  10   18.09    1.58
  -4   3   9   29.31    2.38
  -4   3   9   32.51    2.91
  -4   3   8   67.33    3.80
  -4   3   8   63.41    3.83
  -4   3   8   64.48    4.08
  -4   3   7  102.63    4.86
  -4   3   7  108.57    5.20
  -4   3   7  119.33    5.66
  -4   3   6   50.72    3.69
  -4   3   6   44.21    3.35
  -4   3   6   42.92    3.59
  -4   3   6   41.37    3.86
  -4   3   5   22.27    3.15
  -4   3   5   26.88    3.60
  -4   3   4  109.15    5.41
  -4   3   4   98.27    4.78
  -4   3   3  378.83    8.44
  -4   3   2  697.42   11.62
   4  -3  -1  134.15    4.35
  -4   3   1  120.31    5.18
   4  -3   0  212.66    5.45
  -4   3   0  193.75    6.18
   4  -3   1  209.20    5.71
  -4   3  -1  187.45    5.96
   4  -3   2  369.11    7.76
  -4   3  -2  456.09    8.81
   4  -3   3  217.53    6.33
  -4   3  -3  288.81    6.84
   4  -3   4   65.74    4.06
  -4   3  -4   63.96    3.44
   4  -3   5  116.04    5.73
   4  -3   6   23.56    2.61
   4  -3   6   29.84    2.55
   4  -3   7   88.85    4.50
   4  -3   7   99.77    4.88
   4  -3   8  148.73    5.85
   4  -3   8  161.10    6.58
   4  -3   8  162.57    5.64
   4  -3   9   67.33    4.46
   4  -3   9   62.14    4.63
   4  -3   9   60.18    3.56
   4  -3  10   17.70    3.88
   4  -3  10   17.08    2.10
   4  -3  10   16.42    2.32
   4  -3  11   12.02    1.76
  -4   2  10   35.77    2.64
  -4   2   9   23.61    2.80
  -4   2   9   25.09    3.10
  -4   2   8   58.70    3.74
  -4   2   8   57.92    3.98
  -4   2   8   46.71    3.63
  -4   2   8   61.41    4.33
  -4   2   7  148.64    5.85
  -4   2   7  147.69    5.92
  -4   2   7  137.25    5.69
  -4   2   7  138.00    6.23
  -4   2   6   57.07    4.28
  -4   2   6   58.58    4.12
  -4   2   6   58.53    3.91
  -4   2   6   49.82    3.74
  -4   2   5   30.08    4.17
  -4   2   5   31.79    3.02
  -4   2   5   30.81    3.45
  -4   2   4   70.91    3.63
  -4   2   3   79.73    3.93
  -4   2   2  307.14    7.34
  -4   2   1  375.53    8.09
  -4   2   0  201.05    6.08
   4  -2   1  106.92    3.33
  -4   2  -1   94.63    4.27
   4  -2   2  199.40    4.65
  -4   2  -2  207.50    5.79
   4  -2   3  430.41    8.13
   4  -2   3  365.46    6.52
   4  -2   4  188.68    6.07
   4  -2   4  152.63    4.46
   4  -2   5   72.10    4.69
   4  -2   5   74.22    3.76
   4  -2   5   63.61    3.33
   4  -2   6   13.91    2.86
   4  -2   6    6.90    2.38
   4  -2   7  571.04   11.14
   4  -2   7  619.33   12.21
   4  -2   8   14.91    4.00
   4  -2   8    9.20    2.83
   4  -2   8   13.11    2.18
   4  -2   8   10.92    2.12
   4  -2   9   13.13    2.87
   4  -2   9   11.74    2.30
   4  -2   9    9.59    2.13
   4  -2  10   16.52    2.70
   4  -2  10   20.67    2.34
   4  -2  10   17.22    2.33
   4  -2  11    0.99    2.74
  -4   1  11   51.02    2.61
  -4   1  11   54.91    2.59
  -4   1  10   11.45    2.26
  -4   1   9   27.85    2.97
  -4   1   9   29.97    3.30
  -4   1   9   27.43    3.07
  -4   1   8  321.63    8.29
  -4   1   8  322.81    8.82
  -4   1   8  310.12    8.43
  -4   1   7  211.04    6.84
  -4   1   7  209.51    7.04
  -4   1   7  197.19    6.77
  -4   1   7  217.08    7.48
  -4   1   6  272.69    7.65
  -4   1   6  268.50    7.58
  -4   1   6  263.04    7.58
  -4   1   6  265.69    7.83
   4  -1  -5   23.36    2.41
   4  -1  -4  106.37    4.48
  -4   1   3  237.29    6.34
  -4   1   2  668.79    9.58
  -4   1   2  597.71    9.71
  -4   1   1  277.71    6.03
  -4   1   1  265.91    6.42
  -4   1   0  632.44    8.93
  -4   1   0  604.15    9.39
  -4   1  -1    7.13    1.34
  -4   1  -1    6.95    1.50
  -4   1  -2  292.09    5.80
  -4   1  -2  288.05    6.23
   4  -1   3  478.16    7.92
   4  -1   4   38.88    2.51
   4  -1   5  321.44    7.99
   4  -1   5  337.30    7.69
   4  -1   6   57.38    4.18
   4  -1   6   58.06    3.87
   4  -1   6   58.00    3.71
   4  -1   7   49.52    3.59
   4  -1   7   47.50    3.44
   4  -1   8  204.10    7.03
   4  -1   8  216.10    6.90
   4  -1   9   24.05    2.90
   4  -1   9   24.91    2.79
   4  -1   9   27.30    2.71
   4  -1  10    1.72    2.32
   4  -1  10    6.24    1.84
  -4   0  11   48.16    2.75
  -4   0  11   44.71    2.61
  -4   0  10    8.62    2.48
  -4   0  10    9.37    2.72
  -4   0  10    9.27    2.29
  -4   0  10   12.01    2.33
  -4   0   9  165.91    6.41
  -4   0   9  160.67    6.36
  -4   0   9  151.45    5.75
  -4   0   8  101.70    5.00
  -4   0   8  100.07    5.30
  -4   0   8  112.15    5.47
  -4   0   7  162.67    6.33
  -4   0   7  163.92    6.41
  -4   0   7  156.98    6.26
  -4   0   7  169.67    6.42
  -4   0   6  380.50    8.99
  -4   0   6  388.45    8.97
  -4   0   6  389.29    9.00
  -4   0   6  403.11    9.34
   4   0  -5   35.01    2.65
   4   0  -4  362.05    7.52
   4   0  -3  430.03    7.70
  -4   0   3  402.46    7.98
  -4   0   2  533.14    8.85
  -4   0   2  565.47    9.27
  -4   0   1  582.39    9.44
  -4   0   1  597.88    9.08
  -4   0   0   76.75    3.38
  -4   0   0   73.65    3.49
  -4   0  -1  796.85   10.48
  -4   0  -1  928.70   10.51
  -4   0  -2  230.32    5.42
   4   0   2  225.46    5.58
   4   0   3  164.64    4.98
  -4   0  -3  137.89    4.26
   4   0   4  302.29    7.81
  -4   0  -4  284.37    6.31
   4   0   5   56.49    3.75
   4   0   5   50.90    3.51
   4   0   6  482.81   10.51
   4   0   6  483.35   10.11
   4   0   7   87.38    4.63
   4   0   7   86.87    4.80
   4   0   8   35.86    3.21
   4   0   9   15.16    2.39
   4   0   9   20.46    2.49
   4   0  10   24.50    2.53
  -4  -1  12   11.51    1.63
  -4  -1  11   53.50    3.04
  -4  -1  11   54.11    2.78
  -4  -1  11   51.81    2.81
  -4  -1  10   52.24    3.77
  -4  -1  10   49.42    3.54
  -4  -1  10   56.22    3.52
  -4  -1  10   47.67    3.15
  -4  -1   9   25.38    3.17
  -4  -1   9   24.69    2.97
  -4  -1   9   27.83    2.89
  -4  -1   9   31.96    2.96
  -4  -1   8   96.71    4.90
  -4  -1   8   93.14    4.85
  -4  -1   7  114.58    5.41
  -4  -1   7  113.49    5.10
  -4  -1   6   17.01    3.74
  -4  -1   6   16.90    3.01
   4   1  -5  561.45    9.52
   4   1  -4   27.55    2.28
  -4  -1   4   29.03    2.65
  -4  -1   3   16.44    1.99
  -4  -1   2    8.71    1.89
  -4  -1   1 1049.08   13.70
  -4  -1   0  139.50    5.06
   4   1   0  148.63    4.31
  -4  -1  -1  210.55    5.72
  -4  -1  -2  129.48    4.57
   4   1   2  120.46    4.39
   4   1   3   86.78    3.90
   4   1   3   98.21    4.45
  -4  -1  -3   99.43    3.95
   4   1   4  173.36    6.04
   4   1   5   43.45    3.37
   4   1   5   45.73    3.45
   4   1   6   60.49    3.95
   4   1   6   58.74    3.91
   4   1   6   53.00    3.67
   4   1   7   53.65    3.74
   4   1   7   49.11    3.68
   4   1   8   33.52    2.81
   4   1   8   36.99    3.05
   4   1   8   33.47    2.99
   4   1   9    5.29    1.89
  -4  -2  12  108.56    3.22
  -4  -2  11    2.06    1.77
  -4  -2  11    3.29    2.02
  -4  -2  11    0.99    2.25
  -4  -2  10  110.14    5.11
  -4  -2  10   99.67    4.76
  -4  -2  10  104.64    4.85
  -4  -2   9  141.13    6.08
  -4  -2   9  130.73    5.60
  -4  -2   8   33.93    3.37
  -4  -2   8   32.66    3.32
  -4  -2   7  156.38    6.36
  -4  -2   7  166.78    5.72
  -4  -2   6  250.80    7.52
  -4  -2   6  238.00    7.11
  -4  -2   5  114.81    4.94
  -4  -2   4   30.00    2.88
  -4  -2   3  134.55    5.48
  -4  -2   2  100.21    4.72
   4   2  -1  103.83    4.03
  -4  -2   1  101.14    4.65
  -4  -2   0  193.07    6.25
   4   2   0  217.24    5.64
  -4  -2  -1   23.68    2.41
   4   2   1   24.75    2.36
   4   2   2   86.43    4.22
   4   2   3  139.55    5.75
   4   2   3  129.56    5.48
   4   2   4   31.24    2.81
   4   2   4   25.97    2.82
   4   2   5  113.53    5.30
   4   2   5  113.15    5.26
   4   2   5  115.96    5.20
   4   2   6   10.82    2.37
   4   2   6    7.77    2.37
   4   2   7   15.81    2.24
   4   2   7   16.41    2.42
   4   2   8   28.57    2.69
  -4  -3  12    5.72    1.33
  -4  -3  11   54.71    3.27
  -4  -3  10   89.04    4.43
  -4  -3  10   87.62    4.52
  -4  -3   9   73.43    4.77
  -4  -3   9   63.94    3.90
  -4  -3   8  154.29    5.94
  -4  -3   8  151.01    6.61
  -4  -3   8  138.33    5.77
  -4  -3   7   62.83    4.59
  -4  -3   7   66.70    4.43
  -4  -3   7   69.79    4.25
  -4  -3   6  226.44    7.27
  -4  -3   6  215.99    7.42
  -4  -3   5  344.20    8.23
  -4  -3   5  329.32    8.78
  -4  -3   5  324.18    8.64
  -4  -3   4  153.94    5.90
  -4  -3   3   61.66    4.07
   4   3  -2  401.51    8.56
  -4  -3   2  435.46   10.25
   4   3  -1  201.42    5.95
  -4  -3   1  211.63    7.17
   4   3   0  204.11    7.03
   4   3   0  172.05    5.52
   4   3   1   34.27    3.33
   4   3   2  144.70    6.16
   4   3   2  154.03    6.06
   4   3   3  127.10    5.83
   4   3   3  119.44    5.31
   4   3   4   22.09    2.69
   4   3   4   25.11    2.75
   4   3   4   23.78    3.03
   4   3   5   19.01    2.39
   4   3   5   28.18    2.90
   4   3   6   22.04    2.66
   4   3   6   22.68    2.71
   4   3   7   33.97    2.80
   4   3   7   32.55    2.53
  -4  -4  12    7.30    1.38
  -4  -4  11   36.50    2.73
  -4  -4  10   44.26    3.24
  -4  -4   9   58.48    3.53
  -4  -4   8   68.69    4.34
  -4  -4   7   76.32    4.59
  -4  -4   7   74.62    4.61
  -4  -4   6  153.62    6.27
  -4  -4   6  153.78    6.32
  -4  -4   5  112.26    5.66
  -4  -4   4   23.62    3.57
  -4  -4   3   65.98    4.53
  -4  -4   2  183.66    6.17
   4   4  -1  192.99    7.19
   4   4   0  122.17    6.07
   4   4   1   66.78    4.61
   4   4   1   72.28    4.35
   4   4   2   35.58    3.72
   4   4   2   35.14    3.12
   4   4   3   72.88    4.65
   4   4   3   72.39    4.28
   4   4   3   68.51    3.98
   4   4   4   62.97    4.18
   4   4   4   67.03    3.74
   4   4   5   35.89    3.02
   4   4   6    7.07    1.91
   4   4   6    6.22    2.05
  -4  -5  12   13.30    1.22
  -4  -5  11   22.75    2.23
  -4  -5  10   20.26    2.51
  -4  -5  10   22.00    2.31
  -4  -5   9   45.35    3.22
  -4  -5   8   41.21    3.74
  -4  -5   7  101.06    5.35
  -4  -5   6  122.47    5.93
  -4  -5   5   -1.82    2.94
  -4  -5   4   34.89    3.38
  -4  -5   3   29.67    3.20
  -4  -5   2   75.00    4.25
   4   5  -2   69.93    4.84
   4   5  -1   50.53    4.19
   4   5   0    6.25    2.99
   4   5   0   11.29    2.85
   4   5   1   23.20    3.34
   4   5   1   25.90    2.61
   4   5   2   38.45    3.71
   4   5   2   44.22    3.62
   4   5   2   48.19    3.21
   4   5   3    4.88    2.09
   4   5   4   32.05    2.78
   4   5   5   10.56    1.70
  -4  -6  11   22.34    1.58
  -4  -6  10   13.31    1.85
  -4  -6  10   15.28    2.10
  -4  -6   9   35.39    2.99
  -4  -6   9   40.96    2.82
  -4  -6   8   32.66    3.44
   4   6  -7   99.84    4.22
  -4  -6   7   79.29    4.87
  -4  -6   6   51.68    4.11
  -4  -6   5   66.26    4.61
  -4  -6   4   39.15    3.61
  -4  -6   3   10.11    3.37
   4   6  -3   11.71    2.76
   4   6  -2   52.04    4.20
   4   6  -2   75.11    4.16
   4   6  -1   12.16    2.77
   4   6  -1   15.19    2.71
   4   6   0   33.66    3.39
   4   6   1   11.44    2.32
   4   6   1   15.03    2.12
   4   6   2   17.28    2.18
   4   6   3    4.05    1.66
  -4  -7  10    6.78    1.63
  -4  -7   9   31.84    2.42
  -4  -7   8    7.02    2.42
  -4  -7   7   60.89    3.81
  -4  -7   6   41.48    3.23
  -4  -7   5   33.45    3.02
   4   7  -5   29.72    2.80
  -4  -7   4   23.07    2.79
   4   7  -4   20.56    2.70
   4   7  -3   66.29    4.39
   4   7  -2    5.02    2.22
   4   7  -1   28.40    2.89
   4   7  -1   27.45    2.50
   4   7   0   36.36    2.83
   4   7   0   36.84    2.38
   4   7   1   46.11    2.31
  -4  -8   8   53.79    2.54
   4   8  -8   45.88    2.15
  -4  -8   7    7.66    1.83
   4   8  -7    4.89    1.32
  -4  -8   6    8.68    1.91
   4   8  -6    4.32    1.40
  -4  -8   5   33.16    2.20
   4   8  -5   32.06    2.36
   4   8  -4    5.50    1.50
   4   8  -3   13.65    1.76
   4   8  -2    3.19    1.44
  -5  10  -3    7.10    1.39
  -5  10  -4    4.17    1.51
  -5   9   1   15.87    1.58
  -5   9   0   30.53    2.26
  -5   9  -1   25.32    2.46
  -5   9  -2   22.29    2.40
   5  -9   2   23.09    2.25
  -5   9  -3    8.32    2.15
   5  -9   3   10.43    2.07
  -5   9  -4   37.40    2.83
   5  -9   4   37.48    2.77
  -5   9  -5   31.89    2.42
   5  -9   5   28.81    2.72
  -5   9  -6   11.81    2.45
   5  -9   6   11.27    2.05
   5  -9   7   24.74    2.33
   5  -9   8   12.23    1.79
  -5   8   3   39.74    2.22
  -5   8   2   19.09    2.23
  -5   8   1   29.24    2.91
  -5   8   0   63.16    4.00
  -5   8  -1   34.09    3.08
   5  -8   1   33.72    2.98
  -5   8  -2   75.90    4.39
   5  -8   2   84.66    4.57
  -5   8  -3   10.24    2.57
   5  -8   3   10.72    2.19
  -5   8  -4   33.68    3.20
  -5   8  -5   55.22    3.57
   5  -8   6   54.87    3.14
   5  -8   7   40.27    2.65
   5  -8   8   16.84    2.03
   5  -8   8   16.73    2.17
   5  -8   9   49.92    2.82
   5  -8   9   46.82    2.71
  -5   7   5   27.91    1.68
  -5   7   4   43.80    2.76
  -5   7   3   18.00    2.56
  -5   7   2   11.28    2.45
  -5   7   1   51.60    4.00
  -5   7   0   92.50    5.15
   5  -7   0  101.23    5.12
  -5   7  -1  109.84    5.50
   5  -7   1  118.18    5.77
  -5   7  -2   67.21    4.31
   5  -7   2   64.44    4.40
  -5   7  -3   16.31    3.14
  -5   7  -4   18.46    3.31
   5  -7   5   71.49    3.98
   5  -7   6   40.97    3.16
   5  -7   7   23.15    2.43
   5  -7   8   64.84    3.75
   5  -7   9   10.24    1.97
   5  -7  10   41.69    2.77
  -5   6   6   20.69    1.95
  -5   6   6    9.49    1.79
  -5   6   5   30.67    2.64
  -5   6   5   25.41    2.27
  -5   6   4   42.93    3.42
  -5   6   3    7.00    2.53
  -5   6   2   14.42    2.95
  -5   6   1   26.92    3.55
   5  -6  -1   29.92    3.24
  -5   6   0  105.78    5.54
   5  -6   0  103.31    5.57
  -5   6  -1  442.36   10.44
   5  -6   1  438.58   10.97
  -5   6  -2   67.26    4.22
   5  -6   3  183.46    6.26
  -5   6  -3  177.10    6.52
   5  -6   4   72.52    4.21
   5  -6   5   43.99    3.57
   5  -6   6   59.69    3.94
   5  -6   7    2.52    2.07
   5  -6   8   35.61    3.14
   5  -6   8   39.03    3.44
   5  -6   9   46.40    3.52
   5  -6  10   19.86    2.44
  -5   5   7   15.05    1.86
  -5   5   7   15.05    1.69
  -5   5   6   59.29    3.01
  -5   5   6   52.92    3.32
  -5   5   6   57.45    3.17
  -5   5   5   30.57    2.80
  -5   5   5   30.11    3.12
  -5   5   5   31.12    2.73
  -5   5   4  146.15    6.34
  -5   5   4  167.72    5.71
  -5   5   3   42.38    4.03
  -5   5   2   14.01    3.29
   5  -5  -2   12.67    3.18
  -5   5   1  206.97    7.55
   5  -5  -1  233.35    7.96
  -5   5   0   41.96    3.82
   5  -5   0   52.01    4.09
  -5   5  -1   85.61    4.49
   5  -5   1   79.89    4.96
   5  -5   2  328.47    8.45
   5  -5   3   26.45    3.03
   5  -5   4   98.19    4.99
   5  -5   5  142.02    5.94
   5  -5   6   10.49    2.29
   5  -5   7   72.05    4.49
   5  -5   7   79.82    4.46
   5  -5   8   67.79    4.27
   5  -5   9   44.95    3.58
   5  -5  10   24.10    2.64
  -5   4   8   31.37    2.29
  -5   4   7   39.72    2.70
  -5   4   7   36.42    2.99
  -5   4   7   40.37    3.05
  -5   4   6   47.72    3.30
  -5   4   6   48.13    3.71
  -5   4   6   44.28    3.32
  -5   4   5  194.79    7.02
  -5   4   5  212.70    6.78
  -5   4   4   95.17    5.30
  -5   4   4  100.11    4.64
  -5   4   3  140.44    6.21
   5  -4  -3  148.73    6.12
  -5   4   2   97.19    5.27
   5  -4  -2   91.20    5.11
  -5   4   1   49.61    4.31
   5  -4  -1   44.21    3.77
  -5   4   0  855.00   13.34
   5  -4   0  862.05   15.14
   5  -4   1   58.17    4.35
   5  -4   1   58.79    4.46
   5  -4   2  153.07    6.05
   5  -4   2  167.54    6.57
   5  -4   3  156.67    6.14
   5  -4   4  262.13    7.87
   5  -4   5   23.23    2.83
   5  -4   6   49.34    3.95
   5  -4   6   61.19    3.75
   5  -4   7   88.04    5.04
   5  -4   7   89.38    4.64
   5  -4   8   92.88    4.34
   5  -4   8   91.84    4.24
   5  -4   9   32.44    3.40
   5  -4   9   43.44    2.80
   5  -4  10   21.64    3.11
  -5   3   9   23.12    2.05
  -5   3   8   43.43    2.85
  -5   3   8   37.20    3.14
  -5   3   7   85.50    4.14
  -5   3   7   74.84    4.23
  -5   3   7   81.17    4.32
  -5   3   6   14.25    2.97
  -5   3   6   15.63    2.62
  -5   3   6   19.21    2.73
  -5   3   5  108.44    5.28
  -5   3   5  122.51    5.41
  -5   3   4   27.03    3.26
   5  -3  -4   29.08    3.09
  -5   3   4   26.16    3.49
  -5   3   3   88.65    4.93
   5  -3  -3  108.33    5.23
  -5   3   2   88.19    4.50
   5  -3  -2   82.73    4.67
   5  -3  -1  214.92    7.61
  -5   3   0  229.50    7.28
  -5   3  -1  112.50    5.33
   5  -3   2  290.22    8.30
  -5   3  -2  258.87    7.47
   5  -3   3  121.88    5.55
   5  -3   3  117.83    5.35
   5  -3   4  117.09    5.57
   5  -3   4  120.62    5.71
   5  -3   5   81.01    4.72
   5  -3   5   82.49    4.18
   5  -3   6   80.38    4.76
   5  -3   6   77.63    4.26
   5  -3   7   42.44    3.81
   5  -3   7   39.82    3.14
   5  -3   8   21.04    2.95
   5  -3   8   12.76    2.18
   5  -3   8   19.73    2.34
   5  -3   9   58.65    4.27
   5  -3   9   50.79    3.12
   5  -3  10   10.58    1.97
  -5   2  10   15.86    1.69
  -5   2   9   69.34    3.07
  -5   2   9   64.25    3.46
  -5   2   8   61.38    3.50
  -5   2   8   61.06    4.08
  -5   2   7   57.69    3.81
  -5   2   7   57.66    3.86
  -5   2   7   61.76    4.06
  -5   2   6   76.45    4.60
  -5   2   6   69.44    4.39
  -5   2   5   47.84    3.79
  -5   2   5   52.06    3.77
  -5   2   4  134.86    5.40
   5  -2  -4  124.26    5.46
  -5   2   4  139.42    5.59
  -5   2   3   69.79    3.83
   5  -2  -3   65.21    4.29
  -5   2   2   62.75    3.69
  -5   2   1   88.18    4.40
  -5   2   0   12.72    2.62
  -5   2  -1  228.31    6.55
  -5   2  -2  334.60    7.72
   5  -2   3   61.84    3.99
   5  -2   4   41.08    3.65
   5  -2   5   11.65    2.92
   5  -2   5   13.99    3.48
   5  -2   5   16.05    2.43
   5  -2   6  125.47    5.98
   5  -2   6  120.74    5.62
   5  -2   7  142.04    6.37
   5  -2   7  137.22    5.96
   5  -2   8    8.24    3.96
   5  -2   8    3.86    2.95
   5  -2   8    8.49    1.99
   5  -2   9    1.97    3.05
   5  -2   9    4.79    1.79
   5  -2  10   17.11    1.86
  -5   1  11   19.58    1.41
  -5   1  10   32.29    2.20
  -5   1  10   27.70    2.30
  -5   1   9   67.85    3.59
  -5   1   9   69.48    3.93
  -5   1   8   73.13    4.05
  -5   1   8   75.04    4.32
  -5   1   7   79.64    4.47
  -5   1   7   76.95    4.39
  -5   1   7   76.90    4.61
  -5   1   6  140.33    5.67
  -5   1   6  139.11    5.62
  -5   1   6  147.04    6.06
  -5   1   5  227.40    7.09
  -5   1   5  246.58    6.84
  -5   1   5  241.33    7.16
  -5   1   5  229.34    7.12
  -5   1   4  448.62    9.09
  -5   1   4  473.08    9.37
   5  -1  -3   74.66    4.23
  -5   1   2   74.87    3.85
  -5   1   1   84.05    3.96
  -5   1   0  320.09    7.47
  -5   1  -1  420.61    8.19
   5  -1   2   88.01    3.97
   5  -1   3   96.41    5.18
   5  -1   3  108.92    4.72
   5  -1   4   20.86    3.14
   5  -1   4   23.21    3.01
   5  -1   5   66.59    4.43
   5  -1   5   73.24    4.28
   5  -1   6  171.53    6.98
   5  -1   7   31.17    3.22
   5  -1   8   20.08    2.58
   5  -1   8   17.40    2.42
   5  -1   9    5.46    2.51
   5  -1   9    5.64    1.72
  -5   0  11   15.36    1.68
  -5   0  10   21.54    2.21
  -5   0  10   20.97    2.35
  -5   0   9   69.30    3.88
  -5   0   9   73.48    4.21
  -5   0   9   75.31    3.76
  -5   0   8   47.90    3.48
  -5   0   8   53.24    3.96
  -5   0   7   53.62    3.83
  -5   0   7   57.67    4.10
  -5   0   6  141.03    5.84
  -5   0   6  156.44    5.86
  -5   0   6  141.98    5.66
  -5   0   5  190.32    6.46
  -5   0   5  180.58    6.10
  -5   0   5  182.75    6.14
  -5   0   5  189.65    6.44
  -5   0   4  146.18    5.48
  -5   0   4  136.72    5.45
   5   0  -4  163.65    5.71
  -5   0   4  161.89    5.70
  -5   0   3  175.92    5.76
  -5   0   2  163.72    5.50
  -5   0   1  125.88    4.93
  -5   0   0  128.62    4.79
   5   0   1  365.70    8.12
  -5   0  -1  332.83    7.74
   5   0   2  294.35    8.48
   5   0   3  155.07    6.15
   5   0   3  167.37    6.26
   5   0   4   18.22    3.57
   5   0   4   12.83    2.66
   5   0   5  350.80    9.12
   5   0   6   40.48    3.39
   5   0   7   20.32    2.56
   5   0   8   27.10    2.82
   5   0   8   25.68    2.71
   5   0   9    6.08    2.08
   5   0   9    8.32    1.77
  -5  -1  11    4.77    1.56
  -5  -1  11    3.97    1.50
  -5  -1  10   90.90    3.90
  -5  -1  10   93.17    4.05
  -5  -1  10   95.62    3.80
  -5  -1   9   36.18    3.24
  -5  -1   9   31.59    3.04
  -5  -1   8   47.41    3.56
  -5  -1   8   52.02    3.71
  -5  -1   7   36.96    3.30
  -5  -1   7   42.44    2.94
  -5  -1   7   33.13    3.31
  -5  -1   6   79.32    4.51
  -5  -1   6   74.10    4.35
  -5  -1   6   68.51    4.12
  -5  -1   5  117.12    5.16
  -5  -1   5  106.87    4.86
  -5  -1   5  109.05    5.10
  -5  -1   4  174.94    5.96
  -5  -1   4  167.85    6.10
  -5  -1   4  182.26    6.31
  -5  -1   3   34.52    3.25
   5   1  -3   38.58    3.14
  -5  -1   3   40.52    4.49
  -5  -1   2  133.41    5.26
   5   1  -2  125.23    5.34
  -5  -1   2  125.47    5.28
   5   1  -1   -0.63    3.05
  -5  -1   1    6.65    2.69
  -5  -1   0   80.67    4.35
   5   1   0   80.80    4.56
   5   1   1  260.71    7.92
   5   1   2   39.00    3.65
   5   1   2   36.33    3.34
   5   1   3  194.48    6.76
   5   1   3  173.06    6.64
   5   1   4   21.42    2.84
   5   1   4   27.52    3.02
   5   1   5    1.97    2.87
   5   1   5    7.24    2.22
   5   1   6   94.12    4.42
   5   1   6   96.98    4.77
   5   1   7   38.93    2.94
   5   1   8    0.42    1.99
   5   1   8    1.59    1.95
  -5  -2  11   57.12    2.68
  -5  -2  10   32.22    2.81
  -5  -2  10   25.00    2.43
  -5  -2  10   29.40    2.45
  -5  -2   9   27.40    2.82
  -5  -2   9   27.82    2.87
  -5  -2   8  106.77    4.63
  -5  -2   8   97.84    4.94
  -5  -2   8  107.38    5.00
  -5  -2   7   38.57    3.52
  -5  -2   7   38.07    3.36
  -5  -2   7   30.86    3.21
  -5  -2   6  153.20    5.90
  -5  -2   6  166.25    6.03
  -5  -2   6  150.94    6.04
  -5  -2   5  103.71    5.01
  -5  -2   5  101.30    4.97
  -5  -2   5  100.33    4.85
  -5  -2   4  107.83    4.37
  -5  -2   4   94.57    4.91
  -5  -2   3  140.66    5.86
  -5  -2   2   33.43    3.17
   5   2  -2   30.38    2.87
  -5  -2   1  109.45    5.01
   5   2  -1  127.39    5.62
  -5  -2   0   18.54    4.60
   5   2   0   29.66    3.23
   5   2   1   46.93    3.60
   5   2   2  254.34    8.28
   5   2   3   37.85    3.53
   5   2   4  131.32    5.76
   5   2   4  131.67    5.92
   5   2   5   19.15    2.54
   5   2   5   17.94    2.62
   5   2   5   17.51    2.40
   5   2   6    2.02    2.39
   5   2   6    3.06    2.24
   5   2   7   10.80    1.96
   5   2   7   13.14    2.10
  -5  -3  11   16.70    1.66
  -5  -3  10   26.33    2.43
  -5  -3   9   55.99    3.05
  -5  -3   9   57.83    3.85
  -5  -3   8   13.25    2.94
  -5  -3   8   11.96    2.70
  -5  -3   7  234.35    7.31
  -5  -3   7  223.32    7.00
  -5  -3   6   86.78    4.59
  -5  -3   6   76.73    4.64
  -5  -3   5   76.08    4.20
  -5  -3   5   57.95    4.06
  -5  -3   4   15.35    3.17
  -5  -3   3  354.23    8.91
  -5  -3   2   93.02    4.78
  -5  -3   1   75.08    4.29
   5   3  -1   88.09    5.08
   5   3   0   69.81    4.63
   5   3   1   38.40    3.58
   5   3   1   37.88    3.52
   5   3   2  149.45    6.16
   5   3   2  133.29    6.12
   5   3   3   64.09    4.37
   5   3   3   66.27    4.34
   5   3   4   15.90    2.48
   5   3   4   16.08    2.50
   5   3   4   14.03    2.52
   5   3   5   10.57    2.25
   5   3   6   19.52    2.21
  -5  -4  11   40.89    2.15
  -5  -4  10    5.43    1.53
  -5  -4   9   27.66    2.63
  -5  -4   8   50.80    3.50
  -5  -4   7   76.39    4.36
  -5  -4   6   29.61    3.17
  -5  -4   5   47.47    3.95
  -5  -4   4   55.85    4.09
  -5  -4   3   29.79    3.06
  -5  -4   2   87.01    4.55
   5   4  -2   97.37    5.35
   5   4  -1   27.17    3.13
   5   4   0   26.23    3.33
   5   4   0   19.98    2.64
   5   4   1  102.82    5.26
   5   4   1   91.41    5.20
   5   4   2   10.49    2.84
   5   4   2   15.09    2.62
   5   4   3   67.16    4.02
   5   4   3   71.84    3.99
   5   4   4   15.35    2.12
   5   4   5    4.56    1.82
   5   4   5    4.58    1.80
  -5  -5  11   11.89    1.06
  -5  -5  10    5.07    1.92
  -5  -5  10   21.18    1.75
  -5  -5   9    3.92    1.98
  -5  -5   8   30.09    2.87
  -5  -5   7   59.60    3.81
  -5  -5   6   59.74    4.21
  -5  -5   5    5.15    2.60
  -5  -5   4   55.05    3.97
  -5  -5   3   27.46    2.85
   5   5  -3   26.51    3.04
  -5  -5   2   22.86    3.34
   5   5  -2   28.75    3.10
   5   5  -1    1.11    2.70
   5   5  -1    3.32    2.47
   5   5   0   20.16    2.76
   5   5   0   18.05    2.35
   5   5   1   21.87    2.57
   5   5   1   28.88    3.04
   5   5   1   24.25    2.56
   5   5   2    5.09    2.01
   5   5   2    6.72    1.94
   5   5   3    4.44    1.72
   5   5   4    2.89    1.48
  -5  -6   9    6.72    1.62
  -5  -6   9    9.92    1.57
  -5  -6   8   18.54    1.87
  -5  -6   8   21.01    2.11
  -5  -6   7   26.15    2.73
  -5  -6   6   16.70    2.51
  -5  -6   5   37.08    3.00
   5   6  -5   38.98    2.90
  -5  -6   4   41.64    2.86
   5   6  -4   36.17    3.05
  -5  -6   3   34.04    2.75
   5   6  -3   30.61    2.84
   5   6  -3   28.44    2.39
   5   6  -2   12.69    2.46
   5   6  -2    7.18    2.18
   5   6  -1   25.38    2.63
   5   6  -1   12.25    2.12
   5   6   0   10.85    1.97
   5   6   0   14.05    1.96
   5   6   0    9.26    2.00
   5   6   1   11.43    1.69
   5   6   2    7.78    1.35
  -5  -7   8   22.13    1.63
   5   7  -8   23.22    1.63
  -5  -7   7    0.45    1.59
   5   7  -7    0.94    1.29
  -5  -7   6   21.25    1.88
   5   7  -6   19.26    1.88
  -5  -7   5   22.35    1.93
   5   7  -5   24.83    2.16
  -5  -7   4   15.37    2.24
   5   7  -4   16.45    1.85
   5   7  -3   15.50    1.92
   5   7  -2    5.62    1.43
   5   7  -2    5.60    1.48
  -6   9  -1   29.32    1.70
  -6   9  -2   13.61    1.51
  -6   9  -3    8.07    1.77
   6  -9   3    9.12    1.44
   6  -9   4   22.68    1.84
   6  -9   5   11.96    1.55
   6  -9   6    6.03    1.41
  -6   8   2   13.59    1.34
  -6   8   1    8.16    1.59
  -6   8   0   54.64    2.89
  -6   8  -1   31.11    2.56
   6  -8   1   32.25    2.40
  -6   8  -2   30.80    2.49
   6  -8   2   30.89    2.56
  -6   8  -3   32.82    2.52
   6  -8   3   31.18    2.79
   6  -8   4   35.07    2.85
   6  -8   5   23.70    2.64
   6  -8   6   32.14    2.70
   6  -8   7   12.00    1.78
   6  -8   7   17.13    1.96
  -6   7   4   15.17    1.44
  -6   7   3    9.58    2.02
  -6   7   3   13.68    1.70
  -6   7   2   25.72    2.49
  -6   7   1   25.11    2.47
   6  -7  -1   23.76    2.16
  -6   7   0   36.69    2.95
   6  -7   0   33.34    2.92
  -6   7  -1    9.95    2.62
   6  -7   1   11.37    2.33
  -6   7  -2   73.95    3.99
   6  -7   2   62.82    4.23
   6  -7   3  111.53    5.47
   6  -7   4   16.26    2.55
   6  -7   5   36.48    2.92
   6  -7   5   46.18    3.65
   6  -7   6    6.69    2.16
   6  -7   6    9.24    2.12
   6  -7   7   27.25    2.55
   6  -7   7   32.78    2.80
   6  -7   8   27.45    2.40
   6  -7   9   12.40    1.56
  -6   6   5   26.04    1.95
  -6   6   5   36.74    2.34
  -6   6   4   14.66    2.07
  -6   6   4   19.18    2.13
  -6   6   3    8.54    2.10
  -6   6   2   33.81    3.03
   6  -6  -2   37.59    2.89
  -6   6   1    9.15    2.71
   6  -6  -1   10.93    2.38
  -6   6   0   42.63    3.55
   6  -6   0   36.33    3.44
  -6   6  -1   17.07    3.30
   6  -6   1   11.76    2.57
   6  -6   2   26.08    3.32
   6  -6   3   85.67    4.63
   6  -6   3   82.92    5.08
   6  -6   4   75.61    4.41
   6  -6   4   70.62    4.64
   6  -6   5   21.81    2.86
   6  -6   5   26.22    3.00
   6  -6   6    1.71    2.17
   6  -6   6   -0.72    2.51
   6  -6   7   29.98    3.05
   6  -6   7   35.17    3.10
   6  -6   8   27.48    2.71
   6  -6   9   23.79    2.21
  -6   5   6   56.55    2.53
  -6   5   6   61.92    3.02
  -6   5   5   50.89    3.08
  -6   5   5   46.57    3.20
  -6   5   4   20.35    2.66
  -6   5   3   51.85    3.95
   6  -5  -3   54.90    3.42
  -6   5   2   74.42    4.50
   6  -5  -2   81.54    4.55
  -6   5   1  113.69    5.23
   6  -5  -1  113.25    5.83
  -6   5   0   51.67    3.60
   6  -5   0   38.75    3.81
   6  -5   1    5.60    2.75
   6  -5   2   52.33    3.90
   6  -5   2   47.31    4.21
   6  -5   3  149.36    6.33
   6  -5   3  146.03    6.65
   6  -5   4   67.80    4.35
   6  -5   4   69.33    4.76
   6  -5   5   13.73    2.84
   6  -5   5   15.44    2.89
   6  -5   6   47.56    3.84
   6  -5   6   54.24    4.06
   6  -5   7    4.39    2.20
   6  -5   8   50.58    3.60
   6  -5   9   10.94    1.95
  -6   4   7   23.32    1.96
  -6   4   7   21.56    1.78
  -6   4   6   65.85    3.45
  -6   4   6   63.58    3.62
  -6   4   6   66.46    3.06
  -6   4   5   54.03    3.59
  -6   4   5   44.69    3.50
  -6   4   5   47.52    2.98
  -6   4   4   47.85    3.54
   6  -4  -4   51.08    3.38
  -6   4   3   70.01    4.41
   6  -4  -3   75.81    4.32
  -6   4   2   73.53    4.46
   6  -4  -2   76.56    4.81
  -6   4   1  555.43   10.58
   6  -4  -1  516.78   12.01
   6  -4   0   37.90    3.74
   6  -4   0   34.35    3.81
   6  -4   1  154.19    6.25
   6  -4   1  152.99    6.87
   6  -4   2  152.64    6.54
   6  -4   2  152.70    6.89
   6  -4   3   97.00    5.28
   6  -4   3  116.58    5.85
   6  -4   4  177.01    7.13
   6  -4   4  183.73    7.01
   6  -4   5    9.95    2.53
   6  -4   5   12.92    3.33
   6  -4   6   33.34    3.23
   6  -4   7   52.51    3.99
   6  -4   8   43.36    3.34
   6  -4   8   41.67    2.83
   6  -4   9    7.17    2.33
  -6   3   8   16.19    1.87
  -6   3   8   14.38    1.55
  -6   3   7    4.35    2.07
  -6   3   7    4.34    1.76
  -6   3   7    8.16    1.93
  -6   3   6   98.15    4.64
  -6   3   6  100.74    4.64
  -6   3   6  109.74    4.41
  -6   3   5   65.58    4.13
  -6   3   5   61.66    4.07
  -6   3   5   68.82    3.72
  -6   3   4    9.33    2.86
   6  -3  -4   11.79    2.41
  -6   3   3  128.08    5.26
   6  -3  -3  111.44    5.40
   6  -3  -2   16.98    3.03
   6  -3  -1   26.97    3.42
   6  -3  -1   17.75    2.85
   6  -3   0  211.67    7.48
   6  -3   0  211.99    7.76
   6  -3   1   33.14    3.84
   6  -3   1   25.69    3.42
   6  -3   2   57.55    4.34
   6  -3   2   56.16    4.28
   6  -3   3  120.64    5.92
   6  -3   3  139.19    6.13
   6  -3   4   24.01    3.33
   6  -3   5   82.37    4.85
   6  -3   6   60.93    4.34
   6  -3   7   22.75    2.97
   6  -3   7   22.45    2.33
   6  -3   8    9.01    2.64
   6  -3   8    5.87    1.90
   6  -3   9   44.82    2.44
  -6   2   9   16.08    1.82
  -6   2   9   15.52    1.60
  -6   2   8    9.68    1.96
  -6   2   8    9.42    1.88
  -6   2   7   65.61    3.72
  -6   2   7   63.04    3.50
  -6   2   6   55.18    3.76
  -6   2   6   54.10    3.73
  -6   2   5  132.53    5.69
  -6   2   5  128.91    5.02
  -6   2   5  141.58    5.70
  -6   2   5  131.75    5.17
  -6   2   4  103.20    4.65
   6  -2  -4   89.50    4.67
   6  -2  -3    2.35    3.07
   6  -2  -3    6.14    2.43
   6  -2  -2  341.17    8.82
   6  -2  -2  325.04    9.03
   6  -2  -1    7.90    2.91
   6  -2  -1    5.58    2.38
   6  -2   0   59.92    4.04
   6  -2   0   51.06    4.04
   6  -2   1   44.27    4.12
   6  -2   1   43.03    3.61
   6  -2   2   96.28    5.64
   6  -2   2  118.78    5.32
   6  -2   3    9.48    2.95
   6  -2   4   25.74    2.90
   6  -2   5   60.12    4.59
   6  -2   6   33.36    3.51
   6  -2   7    7.86    2.81
   6  -2   7   13.22    3.12
   6  -2   7   10.26    2.03
   6  -2   8    1.10    1.82
   6  -2   9   10.61    1.60
  -6   1  10   27.40    1.64
  -6   1   9   56.64    2.79
  -6   1   9   55.25    2.96
  -6   1   8    4.90    2.03
  -6   1   8    1.50    1.97
  -6   1   7   55.92    3.75
  -6   1   7   61.06    3.91
  -6   1   6   53.20    3.80
  -6   1   6   57.75    3.61
  -6   1   6   58.81    3.70
  -6   1   5  132.78    5.73
  -6   1   5  130.31    5.17
  -6   1   5  146.07    5.43
  -6   1   5  137.25    5.27
  -6   1   4  169.45    6.20
  -6   1   4  172.72    6.21
  -6   1   3  147.95    5.71
   6  -1  -3  149.98    5.90
   6  -1  -3  142.64    6.02
   6  -1  -2   75.00    4.34
   6  -1  -2   79.31    4.64
   6  -1  -1   59.26    3.95
   6  -1  -1   61.09    4.09
   6  -1   0  187.25    7.29
   6  -1   0  198.97    6.58
   6  -1   1  108.22    5.89
   6  -1   1  114.43    5.10
   6  -1   2   62.79    4.69
   6  -1   2   77.93    4.57
   6  -1   3   50.54    4.03
   6  -1   3   51.08    3.84
   6  -1   4   71.41    4.48
   6  -1   4   82.92    4.56
   6  -1   5   60.22    4.25
   6  -1   5   50.93    3.72
   6  -1   6    6.91    3.05
   6  -1   7   18.23    2.45
   6  -1   8    8.66    2.36
   6  -1   8   13.56    1.93
  -6   0  10   37.22    2.03
  -6   0  10   38.30    2.16
  -6   0   9   19.23    2.27
  -6   0   9   18.18    2.02
  -6   0   8   29.83    2.63
  -6   0   8   30.63    2.82
  -6   0   7    8.93    2.47
  -6   0   7   17.34    2.66
  -6   0   7   12.71    2.26
  -6   0   6   65.22    4.02
  -6   0   6   75.48    4.08
  -6   0   6   69.91    4.12
  -6   0   5  119.97    5.26
  -6   0   5  122.26    5.16
  -6   0   5  125.03    5.20
  -6   0   4   72.60    4.14
  -6   0   4   68.82    4.19
  -6   0   4   79.79    4.29
  -6   0   3  137.49    5.29
  -6   0   3  132.65    5.72
   6   0  -3  129.32    5.47
  -6   0   2   13.99    2.81
   6   0  -2   23.06    2.61
  -6   0   1   80.52    4.26
   6   0  -1   76.94    4.76
  -6   0   0  145.56    5.70
   6   0   0  156.93    6.54
  -6   0  -1   77.65    4.46
   6   0   1   84.53    4.68
   6   0   2   80.89    4.89
   6   0   2   61.21    4.45
   6   0   3   30.88    3.46
   6   0   3   30.00    3.18
   6   0   4   84.71    4.71
   6   0   4   72.78    4.46
   6   0   5  121.85    5.28
   6   0   6   14.98    2.40
   6   0   7    0.54    2.04
   6   0   7    1.88    1.84
   6   0   8   12.30    1.60
  -6  -1  10   22.84    1.52
  -6  -1   9   21.27    2.36
  -6  -1   9   23.18    2.28
  -6  -1   9   22.17    1.91
  -6  -1   8   30.12    2.90
  -6  -1   8   28.91    2.70
  -6  -1   7   28.57    2.96
  -6  -1   7   26.46    2.53
  -6  -1   7   27.83    2.84
  -6  -1   6   79.75    4.26
  -6  -1   6   82.61    4.21
  -6  -1   6   75.44    4.32
  -6  -1   5   35.94    3.16
  -6  -1   5   31.77    3.11
  -6  -1   5   28.84    3.08
  -6  -1   4   65.98    3.72
  -6  -1   4   62.43    4.04
  -6  -1   3   48.41    3.65
   6   1  -3   60.47    3.88
  -6  -1   2   38.58    3.50
   6   1  -2   44.15    3.45
  -6  -1   1   66.71    3.87
   6   1  -1   66.84    4.36
  -6  -1   0   11.17    3.26
   6   1   0   12.03    2.59
   6   1   1   33.27    3.00
   6   1   2   10.71    2.65
   6   1   2    7.88    2.62
   6   1   3   20.55    2.74
   6   1   3   14.89    2.93
   6   1   4   72.92    3.95
   6   1   4   70.35    4.31
   6   1   5    5.62    2.12
   6   1   5    8.09    2.16
   6   1   6   11.12    1.98
   6   1   7    1.96    1.83
   6   1   7    2.09    1.75
  -6  -2  10   18.64    1.58
  -6  -2   9   16.11    2.17
  -6  -2   8   33.70    2.53
  -6  -2   8   30.57    2.71
  -6  -2   7   52.38    3.45
  -6  -2   7   48.96    3.17
  -6  -2   6   21.96    2.95
  -6  -2   6   17.38    2.51
  -6  -2   5   64.84    3.59
  -6  -2   5   56.10    3.77
  -6  -2   4   87.94    4.48
  -6  -2   3   69.36    4.21
  -6  -2   2   32.25    2.98
  -6  -2   1   59.90    3.80
   6   2  -1   50.31    3.56
  -6  -2   0   53.66    3.59
   6   2   0   40.38    3.38
   6   2   1   74.97    4.12
   6   2   1   73.27    4.83
   6   2   2    8.67    2.49
   6   2   3   80.24    4.34
   6   2   3   74.42    4.38
   6   2   4    9.76    2.42
   6   2   4   15.11    2.42
   6   2   4   16.87    2.38
   6   2   5    6.30    2.32
   6   2   5    4.43    2.05
   6   2   6    5.19    1.67
  -6  -3  10   16.57    1.50
  -6  -3   9   22.35    1.98
  -6  -3   8   26.93    2.38
  -6  -3   7   27.80    2.61
  -6  -3   6   53.49    3.23
  -6  -3   6   48.44    3.49
  -6  -3   5   25.70    2.84
  -6  -3   4   91.77    4.64
  -6  -3   3   23.34    2.69
  -6  -3   2   46.82    3.32
  -6  -3   1   72.36    3.66
   6   3   0   11.43    2.87
   6   3   1   85.12    4.84
   6   3   2   20.96    2.67
   6   3   2   19.50    2.63
   6   3   3    5.16    2.24
   6   3   3    7.49    1.96
   6   3   4   32.12    2.27
  -6  -4  10   30.53    1.56
  -6  -4   9    8.71    1.67
  -6  -4   8   33.56    2.37
  -6  -4   7   16.25    2.22
  -6  -4   6   20.56    2.38
  -6  -4   5   39.79    3.18
  -6  -4   4   33.54    3.07
   6   4  -4   45.58    3.10
  -6  -4   3   45.15    3.32
   6   4  -3   48.34    3.25
  -6  -4   2    8.75    2.70
   6   4  -2   10.91    2.57
   6   4  -1    3.78    2.59
   6   4  -1    2.39    2.12
   6   4   0  114.00    5.21
   6   4   1    7.08    1.96
   6   4   2   38.01    2.72
   6   4   2   39.04    2.67
   6   4   3   12.65    1.61
  -6  -5   9   20.41    1.33
  -6  -5   8    7.35    1.43
  -6  -5   7   10.88    1.82
  -6  -5   6   -0.46    1.75
   6   5  -6   -0.15    1.59
  -6  -5   5   77.46    3.65
   6   5  -5   80.16    3.42
  -6  -5   4   22.75    2.38
   6   5  -4   24.50    2.21
  -6  -5   3   18.30    2.28
   6   5  -3   16.14    2.05
   6   5  -3   12.54    1.93
   6   5  -2   19.50    2.00
   6   5  -2   18.50    2.03
   6   5  -1    1.98    1.92
   6   5  -1   -0.30    1.75
   6   5   0   18.65    2.13
   6   5   0   15.52    1.71
   6   5   1   10.96    1.53
   6   5   1    5.43    1.42
  -6  -6   7    4.17    1.37
   6   6  -7    2.44    1.15
  -6  -6   6   11.35    1.51
   6   6  -6   10.58    1.26
   6   6  -6    9.19    1.25
  -6  -6   5    4.43    1.60
   6   6  -5    5.77    1.31
   6   6  -5    4.15    1.31
  -6  -6   4   21.02    1.85
   6   6  -4   19.39    1.50
   6   6  -3   10.09    1.42
   6   6  -3    7.47    1.43
   6   6  -2    1.08    1.29
   6   6  -1   22.46    1.42
   7  -8   2   18.34    1.54
   7  -8   3   13.10    1.58
   7  -8   4   24.13    1.71
   7  -8   5   33.08    1.86
  -7   7   2    3.45    1.50
  -7   7   2    0.12    1.36
  -7   7   1   27.07    1.74
   7  -7  -1   25.24    1.61
  -7   7   0   10.23    1.97
   7  -7   0   10.20    1.56
   7  -7   1    5.74    1.54
   7  -7   2   35.79    2.78
   7  -7   3   41.89    2.87
   7  -7   4   10.60    1.82
   7  -7   5   41.81    2.27
   7  -7   5   51.61    2.82
   7  -7   6   12.45    1.54
   7  -7   6   12.85    1.62
  -7   6   4    9.12    1.41
  -7   6   4   10.64    1.24
  -7   6   3   14.14    1.91
  -7   6   3   12.31    1.59
  -7   6   2   58.03    2.77
   7  -6  -2   58.72    2.79
  -7   6   1   12.76    2.18
   7  -6  -1   12.80    1.95
   7  -6   0    1.34    1.81
   7  -6   1    5.40    1.90
   7  -6   2   23.56    2.78
   7  -6   3   16.36    2.20
   7  -6   3   22.21    2.59
   7  -6   4   17.97    2.15
   7  -6   4   24.24    2.62
   7  -6   5    8.28    1.89
   7  -6   5   13.19    1.98
   7  -6   6    9.12    1.67
   7  -6   6   10.46    1.97
   7  -6   7   16.34    1.80
  -7   5   5    9.17    1.58
  -7   5   5    5.83    1.41
  -7   5   4   35.63    2.52
  -7   5   4   32.74    2.25
  -7   5   3   57.36    2.92
  -7   5   3   56.69    2.91
  -7   5   2   91.81    3.70
   7  -5  -2   85.07    4.01
   7  -5  -1   10.13    2.13
   7  -5   0   23.78    2.86
   7  -5   1   88.54    4.14
   7  -5   1   84.02    4.77
   7  -5   2   20.29    2.42
   7  -5   2   18.83    2.72
   7  -5   3   43.69    3.36
   7  -5   3   50.19    3.57
   7  -5   4    9.22    2.11
   7  -5   4    8.25    2.20
   7  -5   5   24.87    2.73
   7  -5   5   35.87    2.72
   7  -5   6   42.99    3.01
   7  -5   7   10.34    1.76
   7  -5   8    5.41    1.44
  -7   4   6   12.59    1.63
  -7   4   5    9.00    1.90
  -7   4   5   10.15    1.81
  -7   4   4   48.39    3.27
  -7   4   4   50.10    2.75
  -7   4   4   42.29    2.68
  -7   4   3   46.99    2.94
   7  -4  -3   43.40    3.11
   7  -4  -2   76.02    4.22
   7  -4  -1   46.77    3.70
   7  -4   0   18.80    2.56
   7  -4   0   17.75    2.97
   7  -4   1   64.36    4.09
   7  -4   1   62.36    4.36
   7  -4   2   81.98    4.75
   7  -4   2   90.14    4.82
   7  -4   3   46.04    3.64
   7  -4   3   52.93    3.56
   7  -4   4   10.40    2.56
   7  -4   4    8.70    2.48
   7  -4   5   50.77    3.77
   7  -4   6   42.40    3.18
   7  -4   7   35.92    2.51
   7  -4   7   25.82    1.99
  -7   3   7   18.26    1.70
  -7   3   6    4.60    1.80
  -7   3   5   22.98    2.55
  -7   3   5   22.02    2.36
  -7   3   5   20.06    2.21
  -7   3   4   36.80    3.15
  -7   3   4   31.40    2.79
  -7   3   4   30.11    2.48
  -7   3   3   86.94    4.61
   7  -3  -3   74.24    4.21
   7  -3  -2   61.71    3.48
   7  -3  -2   64.03    4.17
   7  -3  -1   -0.63    2.54
   7  -3  -1    2.21    2.22
   7  -3   0   19.72    2.69
   7  -3   0   24.13    2.88
   7  -3   1   52.01    3.84
   7  -3   1   59.35    3.88
   7  -3   2   33.58    3.53
   7  -3   2   40.56    3.43
   7  -3   3    4.21    2.42
   7  -3   3    2.76    2.57
   7  -3   4   51.60    3.84
   7  -3   5    9.39    2.18
   7  -3   6   36.71    2.91
   7  -3   7    2.80    1.85
   7  -3   7    4.09    1.70
  -7   2   8   13.77    1.40
  -7   2   7   14.43    1.85
  -7   2   7   13.25    1.75
  -7   2   6   14.03    2.07
  -7   2   6   14.03    2.10
  -7   2   5   33.11    2.89
  -7   2   5   34.19    2.74
  -7   2   4   16.58    2.45
  -7   2   4   17.03    2.33
  -7   2   3  298.86    7.63
  -7   2   3  291.36    7.76
  -7   2   2    3.53    3.19
   7  -2  -2    3.32    2.28
   7  -2  -2    2.61    2.05
   7  -2  -1   73.47    4.46
   7  -2  -1   68.09    4.15
   7  -2   0   50.54    3.82
   7  -2   0   49.82    3.55
   7  -2   1    5.12    2.40
   7  -2   1   10.83    2.32
   7  -2   2   64.61    4.34
   7  -2   2   82.43    4.26
   7  -2   3    3.61    2.42
   7  -2   4    9.83    2.47
   7  -2   5   16.86    2.39
   7  -2   6   20.32    2.22
   7  -2   6   16.94    2.14
   7  -2   7    2.00    1.57
  -7   1   8   40.23    2.33
  -7   1   7   26.89    2.35
  -7   1   7   27.98    2.15
  -7   1   6    4.83    2.05
  -7   1   6    7.72    2.21
  -7   1   6    6.84    2.16
  -7   1   5   49.99    3.36
  -7   1   5   50.62    3.37
  -7   1   4   25.32    2.90
  -7   1   4   26.08    2.85
  -7   1   3   47.56    3.34
  -7   1   3   38.47    3.15
  -7   1   2  166.63    6.10
   7  -1  -2  159.77    6.13
  -7   1   1   52.25    3.69
   7  -1  -1   49.94    3.72
  -7   1   0   27.78    3.14
   7  -1   0   27.19    3.23
  -7   1  -1   60.91    3.88
   7  -1   1   65.65    4.34
  -7   1  -2   13.11    3.08
   7  -1   2   11.91    2.48
   7  -1   2   12.07    2.75
   7  -1   3   71.92    4.36
   7  -1   3   86.17    4.07
   7  -1   4   63.53    3.76
   7  -1   4   60.19    3.28
   7  -1   5   16.51    2.10
   7  -1   6    1.74    1.58
   7  -1   7   42.20    2.18
  -7   0   9   17.40    1.37
  -7   0   8   27.03    2.16
  -7   0   7   38.54    2.66
  -7   0   7   33.35    2.26
  -7   0   6   49.19    3.27
  -7   0   6   53.67    3.03
  -7   0   5   10.01    2.62
  -7   0   5    4.40    2.07
  -7   0   4  184.17    5.53
  -7   0   4  162.76    5.76
  -7   0   3   13.75    2.55
  -7   0   2   62.41    3.90
   7   0  -2   59.45    4.03
  -7   0   1   42.69    3.25
   7   0  -1   47.84    3.66
  -7   0   0   35.30    3.09
   7   0   0   41.58    3.38
   7   0   0   40.49    3.20
  -7   0  -1    9.30    2.85
   7   0   1   11.00    2.14
   7   0   1    9.11    2.43
   7   0   2   14.84    2.45
   7   0   2   15.10    2.31
   7   0   3   58.90    3.35
   7   0   3   57.34    3.46
   7   0   4   33.18    2.45
   7   0   4   37.44    2.68
   7   0   5   16.93    2.10
   7   0   6    2.09    1.49
  -7  -1   8   23.11    2.03
  -7  -1   7   19.72    2.14
  -7  -1   7   15.84    1.93
  -7  -1   6   28.84    2.43
  -7  -1   6   27.94    2.47
  -7  -1   5   34.29    2.90
  -7  -1   5   28.60    2.69
  -7  -1   4    8.06    2.41
  -7  -1   3   16.61    2.47
  -7  -1   2   60.67    3.83
  -7  -1   1   38.78    3.15
   7   1  -1   40.00    3.36
  -7  -1   0   17.89    2.72
   7   1   0   17.21    2.26
   7   1   0   17.96    2.58
   7   1   1    2.45    1.99
   7   1   1    3.04    2.29
   7   1   2   12.77    1.94
   7   1   2    9.86    2.02
   7   1   3   30.78    2.65
   7   1   4    5.60    1.80
   7   1   5    3.85    1.57
  -7  -2   8   16.25    1.66
  -7  -2   7   37.21    2.35
  -7  -2   6    2.72    1.89
  -7  -2   5   40.01    3.00
  -7  -2   4    8.95    2.24
  -7  -2   3   19.44    2.47
  -7  -2   2   43.65    2.97
  -7  -2   1   38.71    2.68
   7   2   0   28.52    2.87
   7   2   1    2.73    1.94
   7   2   2    5.84    2.10
   7   2   2    8.98    1.82
   7   2   3   25.29    2.03
  -7  -3   8   21.62    1.52
  -7  -3   7    4.47    1.54
  -7  -3   6   17.72    1.91
  -7  -3   5   31.35    2.49
  -7  -3   4   13.16    1.90
  -7  -3   3   28.18    2.41
  -7  -3   2   12.74    2.20
   7   3  -1   23.61    2.49
   7   3   0   17.35    1.96
   7   3   1    2.17    1.77
   7   3   1    3.90    1.61
   7   3   2   22.47    1.62
   7   3   2   26.76    1.86
  -7  -4   7    6.86    1.34
  -7  -4   6   18.24    1.76
  -7  -4   5   22.81    1.88
  -7  -4   4   10.34    1.58
  -7  -4   3   14.16    1.77
   7   4  -3   10.56    1.62
   7   4  -2    9.35    1.63
   7   4  -1   33.77    2.18
   7   4   0   -0.14    1.34
   7   4   0    0.23    1.19
  -8   6   1   21.95    1.52
  -8   6   1   17.77    1.37
  -8   6   0   18.14    1.60
   8  -6   0   22.72    1.62
  -8   6  -1    5.34    1.85
   8  -6   1    6.27    1.26
   8  -6   2    4.18    1.28
   8  -6   3    7.88    1.28
  -8   5   3   26.03    1.72
  -8   5   2   16.35    1.65
  -8   5   2   16.52    1.54
  -8   5   1    9.92    1.76
  -8   5   1   10.20    1.53
  -8   5   0   37.62    2.21
   8  -5   0   39.63    2.48
   8  -5   1   71.57    3.19
   8  -5   2   -0.70    1.60
   8  -5   2    0.30    1.49
   8  -5   3   19.76    1.80
   8  -5   3   22.68    1.80
   8  -5   4    6.22    1.41
   8  -5   5   31.57    1.82
  -8   4   4   32.81    1.90
  -8   4   3   18.27    1.77
  -8   4   3   19.23    1.72
  -8   4   2    4.68    1.94
  -8   4   2    3.70    1.61
  -8   4   1   21.39    2.15
  -8   4   1   22.35    2.27
   8  -4   0   48.39    2.51
   8  -4   0   56.09    3.20
   8  -4   1   35.50    2.29
   8  -4   1   35.28    2.59
   8  -4   2   16.45    1.88
   8  -4   2   16.62    1.81
   8  -4   3    9.28    1.71
   8  -4   3    5.77    1.70
   8  -4   4   13.22    1.70
   8  -4   5   25.73    1.85
  -8   3   5    7.55    1.46
  -8   3   4   27.10    2.09
  -8   3   4   29.80    1.99
  -8   3   3   10.08    2.03
  -8   3   3    8.04    1.63
  -8   3   2    9.12    2.26
  -8   3   2    4.81    1.91
  -8   3   1   53.09    3.06
   8  -3  -1   47.42    2.67
  -8   3   0   13.28    2.18
   8  -3   0   11.95    1.89
  -8   3  -1   28.66    2.45
   8  -3   1   27.41    2.39
  -8   3  -2    4.70    2.07
   8  -3   2    3.78    1.68
   8  -3   3    1.92    1.53
   8  -3   4   28.16    2.25
   8  -3   5    4.54    1.26
   8  -3   5    8.05    1.36
  -8   2   6    4.48    1.38
  -8   2   5    6.31    1.72
  -8   2   5    7.79    1.63
  -8   2   4   21.17    2.05
  -8   2   4   18.12    2.01
  -8   2   3   21.32    2.32
  -8   2   3   23.78    2.26
  -8   2   2   11.33    2.08
  -8   2   1   23.82    2.64
   8  -2  -1   22.75    2.39
  -8   2   0   36.27    2.72
   8  -2   0   38.25    2.90
  -8   2  -1   21.32    2.15
   8  -2   1   25.03    2.56
  -8   2  -2    0.32    2.19
   8  -2   2    5.49    1.59
   8  -2   3   19.18    2.03
   8  -2   4    4.70    1.35
   8  -2   5   10.16    1.28
  -8   1   6    8.49    1.61
  -8   1   5   16.67    1.69
  -8   1   5   18.70    1.96
  -8   1   4   28.34    2.29
  -8   1   4   30.30    2.45
  -8   1   3   -0.13    1.79
  -8   1   2   27.65    2.62
  -8   1   1   34.25    2.57
  -8   1   0   39.75    2.59
   8  -1   0   37.85    2.89
  -8   1  -1    7.57    2.17
   8  -1   1    6.31    1.67
   8  -1   2   33.07    2.48
   8  -1   3    9.38    1.41
   8  -1   4   20.05    1.65
  -8   0   6    1.04    1.45
  -8   0   5   69.18    2.88
  -8   0   4    1.80    1.66
  -8   0   3   25.13    2.42
  -8   0   2   34.56    2.58
   8   0  -2   27.70    1.76
  -8   0   1    8.39    1.88
   8   0  -1    5.84    1.78
  -8   0   0   41.56    2.34
   8   0   0   30.46    2.04
   8   0   1    3.21    1.65
   8   0   2    1.64    1.53
   8   0   3    5.90    1.36
  -8  -1   6    6.10    1.37
  -8  -1   5    7.05    1.53
  -8  -1   4   19.15    1.80
  -8  -1   3   14.43    1.73
   8   1  -3    8.39    1.42
  -8  -1   2    9.00    1.66
   8   1  -2    4.97    1.51
  -8  -1   1   27.73    2.05
   8   1  -1   28.08    1.94
   8   1   0    0.04    1.34
   8   1   1   13.31    1.30
  -8  -2   6   40.75    1.75
  -8  -2   5    0.80    1.39
  -8  -2   4    6.13    1.39
   8   2  -4    6.11    1.12
  -8  -2   3   10.21    1.45
   8   2  -3    7.61    1.31
  -8  -2   2    8.15    1.62
   8   2  -2    6.60    1.28
   8   2  -1    2.35    1.18
   8   2   0    1.89    1.11
   8   3  -3    3.55    0.94
   0   0   0    0.00    0.00
_computing_structure_solution     'SHELXT 2018/2 (Sheldrick, 2018)'
;
_shelx_hkl_checksum     79460
_shelx_res_file
;
TITL I
    1266.res
    created by SHELXL-2018/3 at 23:18:33 on 16-Apr-2020
CELL 1.54184 7.191 8.698 10.987 112.289 92.827 101.656
ZERR 1 0.005 0.005 0.005 0.005 0.005 0.005
LATT 1
SFAC C H Cd N O
UNIT 18 22 1 8 12
DFIX 0.92 0.01 N3 H3a N3 H3b N4 H4b N4 H4a
DFIX 1.5 H3a H3b
L.S. 4
PLAN  5
SIZE 0.22 0.18 0.16
TEMP 18
CONF
HTAB N4 O2
EQIV $2 -x+1, -y+1, -z+1
HTAB N4 O4_$2
EQIV $3 x+1, y+1, z+1
HTAB N4 O4_$3
EQIV $4 -x+2, -y, -z+1
HTAB N3 O5_$4
HTAB
BOND
list 4
MORE -1
BOND $H
fmap 2
acta
WGHT    0.051300    0.218300
EXTI    0.003155
FVAR       0.67368
CD1   3    1.000000    0.500000    1.000000    10.50000    0.05393    0.04609 =
         0.03613    0.01752    0.00951    0.01547
O2    5    0.654925    0.543292    0.793005    11.00000    0.05237    0.06988 =
         0.05086   -0.00347   -0.00219    0.02367
O1    5    0.821568    0.349274    0.788107    11.00000    0.07443    0.06498 =
         0.04184    0.01443   -0.00960    0.02437
O3    5    0.123257    0.337321    0.429070    11.00000    0.05560    0.08642 =
         0.07436    0.02786   -0.00125    0.03183
O4    5    0.128195    0.127789    0.244952    11.00000    0.07563    0.06645 =
         0.07115    0.01806   -0.03542    0.01036
O6    5    0.856533   -0.092702    0.359432    11.00000    0.06845    0.07796 =
         0.07440    0.02087    0.01027    0.04034
N1    4    0.197849    0.228352    0.358305    11.00000    0.04640    0.05346 =
         0.05540    0.02567   -0.00754    0.00802
N4    4    1.022154    0.765105    0.990364    11.00000    0.05581    0.04368 =
         0.04280    0.00993    0.00137    0.01923
O5    5    0.664315   -0.137021    0.188215    11.00000    0.09567    0.07106 =
         0.04812    0.00401    0.01402    0.03160
N2    4    0.725814   -0.060886    0.305728    11.00000    0.05613    0.04716 =
         0.04945    0.01542    0.01623    0.01359
C2    1    0.627126    0.299964    0.593961    11.00000    0.03651    0.04197 =
         0.03560    0.01686    0.00381    0.00618
C3    1    0.460253    0.320772    0.539802    11.00000    0.03842    0.04082 =
         0.04002    0.01716    0.00555    0.00845
AFIX  43
H3    2    0.402141    0.406126    0.589595    11.00000   -1.20000
AFIX   0
C7    1    0.715494    0.174275    0.516446    11.00000    0.03851    0.04367 =
         0.03878    0.01855    0.00523    0.01094
AFIX  43
H7    2    0.827318    0.158989    0.551588    11.00000   -1.20000
AFIX   0
C6    1    0.634013    0.073290    0.386932    11.00000    0.04460    0.03741 =
         0.03807    0.01610    0.00861    0.00902
C4    1    0.382246    0.213216    0.411400    11.00000    0.03936    0.04117 =
         0.04146    0.02077   -0.00176    0.00628
C5    1    0.466170    0.088300    0.331967    11.00000    0.04830    0.04002 =
         0.03498    0.01387    0.00110    0.00428
AFIX  43
H5    2    0.411582    0.017367    0.245051    11.00000   -1.20000
AFIX   0
N3    4    1.244863    0.515209    0.869766    11.00000    0.06752    0.07266 =
         0.09753    0.04678    0.03813    0.03548
C1    1    0.708441    0.410053    0.738993    11.00000    0.03859    0.05229 =
         0.03498    0.01115    0.00340    0.00831
C8    1    1.203253    0.809662    0.942711    11.00000    0.06396    0.05249 =
         0.07444    0.03294    0.00484    0.00882
AFIX  23
H8A   2    1.307671    0.851575    1.015179    11.00000   -1.20000
H8B   2    1.200122    0.900523    0.912486    11.00000   -1.20000
AFIX   0
C9    1    1.238022    0.659406    0.832114    11.00000    0.07381    0.08564 =
         0.08236    0.05183    0.03454    0.02891
AFIX  23
H9A   2    1.136935    0.622053    0.758114    11.00000   -1.20000
H9B   2    1.358522    0.693491    0.802584    11.00000   -1.20000
AFIX   0
H4A   2    0.922448    0.747150    0.927572    11.00000    0.05013
H4B   2    1.023570    0.846063    1.073634    11.00000    0.07202
H3A   2    1.336493    0.585800    0.940240    11.00000    0.05252
H3B   2    1.285476    0.419423    0.821346    11.00000    0.26689
HKLF 4
REM  I
REM wR2 = 0.0864, GooF = S = 1.060, Restrained GooF = 1.059 for all data
REM R1 = 0.0327 for 2406 Fo > 4sig(Fo) and 0.0342 for all 2482 data
REM 195 parameters refined using 5 restraints
END
WGHT      0.0513      0.2183
REM Instructions for potential hydrogen bonds
HTAB N4 O2
HTAB N4 O4_$2
HTAB N4 O4_$3
HTAB N3 O5_$4
REM Highest difference peak  0.448,  deepest hole -0.506,  1-sigma level  0.072
Q1    1   1.3330  0.7105  0.9274  11.00000  0.05    0.45
Q2    1   1.1125  0.4246  0.9393  11.00000  0.05    0.39
Q3    1   1.3645  0.4938  0.8897  11.00000  0.05    0.34
Q4    1   1.1763  0.3844  0.7757  11.00000  0.05    0.32
Q5    1   0.8864  0.3539  0.8671  11.00000  0.05    0.30
;
_shelx_res_checksum     3313
