# Supplementary material for: Bis(3,5-di­nitro­benzoato-κO)bis­(ethane-1,2-di­amine-κ2 N,N′)cadmium(II)
Source: IUCrdata. 2020 Jul 3;5(Pt 7):x200843. doi: 10.1107/S2414314620008433 (PMC9462251; doi:10.1107/S2414314620008433)
Supplement: Supplementary file 2 [file x-05-x200843-Isup2.hkl]

data_I                                                                          
_shelx_title ' I'                                                               
_shelx_refln_list_code          4                                               
_shelx_F_calc_maximum      165.33                                               
_exptl_crystal_F_000       330.00                                               
_reflns_d_resolution_high  0.7951                                               
                                                                                
loop_                                                                           
 _space_group_symop_operation_xyz                                               
 'x, y, z'                                                                      
 '-x, -y, -z'                                                                   
                                                                                
_cell_length_a     7.1910                                                       
_cell_length_b     8.6980                                                       
_cell_length_c    10.9870                                                       
_cell_angle_alpha 112.289                                                       
_cell_angle_beta   92.827                                                       
_cell_angle_gamma 101.656                                                       
                                                                                
_shelx_F_squared_multiplier     1.000                                           
                                                                                
loop_                                                                           
 _refln_index_h                                                                 
 _refln_index_k                                                                 
 _refln_index_l                                                                 
 _refln_F_squared_calc                                                          
 _refln_F_squared_meas                                                          
 _refln_F_squared_sigma                                                         
 _refln_observed_status                                                         
   1   0   0       1319.59       1282.08         5.48 o                         
   2   0   0        262.05        242.70         2.96 o                         
   3   0   0        929.40        991.79        33.88 o                         
   4   0   0        191.26        166.10         5.36 o                         
   5   0   0        347.75        284.01        10.58 o                         
   6   0   0        339.10        332.65        12.55 o                         
   7   0   0         82.92         86.29         4.09 o                         
   8   0   0         82.78         79.61        12.24 o                         
  -8   1   0         77.86         85.81         4.25 o                         
  -7   1   0         58.21         60.60         4.96 o                         
  -6   1   0        409.19        428.22        12.94 o                         
  -5   1   0        743.31        708.60        16.54 o                         
  -4   1   0       1297.54       1377.73        31.47 o                         
  -3   1   0        153.04        149.47         8.33 o                         
  -2   1   0        448.98        415.99         7.59 o                         
  -1   1   0       1788.52       1626.30        40.22 o                         
   0   1   0       1215.58       1306.43         6.01 o                         
   1   1   0       1782.95       1705.71        11.34 o                         
   2   1   0       1163.08       1179.48        12.97 o                         
   3   1   0       2958.04       2986.77        26.89 o                         
   4   1   0        385.67        320.18        10.09 o                         
   5   1   0        157.51        178.05         6.94 o                         
   6   1   0         22.20         25.81         4.47 o                         
   7   1   0         43.57         38.88         3.18 o                         
   8   1   0          2.93          0.09         2.95 o                         
  -8   2   0         81.95         82.06         4.37 o                         
  -7   2   0        108.76        110.58         5.73 o                         
  -6   2   0        111.60        123.12         9.77 o                         
  -5   2   0         22.26         28.03         5.77 o                         
  -4   2   0        448.67        444.44        13.44 o                         
  -3   2   0       1152.42       1194.97        12.33 o                         
  -2   2   0       1104.00       1077.14        13.28 o                         
  -1   2   0       3700.43       3764.62        18.39 o                         
   0   2   0        365.42        366.57         5.83 o                         
   1   2   0        189.02        174.37         2.13 o                         
   2   2   0        240.78        241.52         5.19 o                         
   3   2   0       1302.94       1219.12        33.90 o                         
   4   2   0        518.71        457.82        26.72 o                         
   5   2   0         58.45         59.60        12.25 o                         
   6   2   0        103.06        104.86        14.64 o                         
   7   2   0         66.94         62.87         6.33 o                         
   8   2   0          9.35          4.16         2.45 o                         
  -8   3   0         29.15         27.67         3.15 o                         
  -7   3   0         42.31         48.48         4.86 o                         
  -6   3   0        444.87        467.93        11.90 o                         
  -5   3   0        464.00        507.13        16.09 o                         
  -4   3   0        428.30        452.63        20.89 o                         
  -3   3   0       1242.98       1284.06        14.00 o                         
  -2   3   0        209.52        187.75        10.99 o                         
  -1   3   0        666.49        622.14        12.32 o                         
   0   3   0       2240.70       2317.24        24.35 o                         
   1   3   0       1651.23       1646.02        15.60 o                         
   2   3   0        404.41        397.89        13.28 o                         
   3   3   0       1356.97       1359.22        16.64 o                         
   4   3   0        398.96        409.92        35.41 o                         
   5   3   0        150.92        153.95        10.21 o                         
   6   3   0         32.51         25.19         6.32 o                         
   7   3   0         39.16         38.24         4.32 o                         
  -8   4   0        105.29        113.76         8.49 o                         
  -7   4   0         41.86         40.48         4.27 o                         
  -6   4   0         69.41         79.89         5.88 o                         
  -5   4   0       1701.72       1910.00        22.28 o                         
  -4   4   0       1073.49       1053.55        14.83 o                         
  -3   4   0       1074.62       1108.09        14.24 o                         
  -2   4   0       2933.09       3058.56        18.42 o                         
  -1   4   0       1011.30        968.67        66.90 o                         
   0   4   0        137.37        146.93         5.32 o                         
   1   4   0        456.18        458.17        10.73 o                         
   2   4   0        201.10        186.53        15.34 o                         
   3   4   0        932.40        994.64        45.43 o                         
   4   4   0        272.55        269.61        13.40 o                         
   5   4   0         45.44         50.26         6.89 o                         
   6   4   0        233.18        251.56        11.50 o                         
   7   4   0          1.14          0.12         1.96 o                         
  -8   5   0         90.01         84.96         3.64 o                         
  -7   5   0         45.15         52.41         6.30 o                         
  -6   5   0         94.39        102.49        14.24 o                         
  -5   5   0         98.76        104.02        11.08 o                         
  -4   5   0        265.75        256.29         8.34 o                         
  -3   5   0        709.42        771.42        12.95 o                         
  -2   5   0        745.99        778.59        32.84 o                         
  -1   5   0         88.80         63.12         4.61 o                         
   0   5   0       1139.60       1124.40        35.55 o                         
   1   5   0        536.52        511.43        12.91 o                         
   2   5   0        419.32        469.09        20.45 o                         
   3   5   0          8.30         10.21         4.34 o                         
   4   5   0         21.11         20.22         5.55 o                         
   5   5   0         38.69         41.86         3.94 o                         
   6   5   0         41.66         37.22         3.45 o                         
  -8   6   0         47.06         45.54         5.05 o                         
  -7   6   0          4.65          2.95         3.99 o                         
  -6   6   0         85.73         87.37         6.94 o                         
  -5   6   0        244.41        230.72         8.67 o                         
  -4   6   0        200.71        202.54        14.98 o                         
  -3   6   0         78.72         81.78         8.49 o                         
  -2   6   0         82.43         91.44        11.66 o                         
  -1   6   0        193.41        221.13        10.57 o                         
   0   6   0        292.80        315.21        17.01 o                         
   1   6   0        367.15        385.41        10.26 o                         
   2   6   0        160.43        177.99         7.86 o                         
   3   6   0         61.99         64.18         5.44 o                         
   4   6   0         68.00         74.20         7.47 o                         
   5   6   0         27.98         25.93         2.96 o                         
  -7   7   0         24.55         22.50         2.70 o                         
  -6   7   0         77.12         77.33         4.57 o                         
  -5   7   0        208.39        214.18         9.63 o                         
  -4   7   0        110.42        101.40         8.38 o                         
  -3   7   0         17.03         21.53         7.10 o                         
  -2   7   0        261.08        253.50         8.66 o                         
  -1   7   0        435.99        438.17        11.35 o                         
   0   7   0        480.81        498.09        32.48 o                         
   1   7   0         74.35         67.00         5.22 o                         
   2   7   0         37.47         42.48         4.91 o                         
   3   7   0         48.27         50.01         3.60 o                         
   4   7   0         75.39         80.78         4.02 o                         
  -6   8   0        126.17        120.50         6.37 o                         
  -5   8   0        150.51        139.30         8.82 o                         
  -4   8   0        115.78        112.12         9.22 o                         
  -3   8   0         34.14         43.68         6.88 o                         
  -2   8   0        221.59        219.90         8.13 o                         
  -1   8   0        179.28        188.00        35.75 o                         
   0   8   0         26.53         29.33         6.17 o                         
   1   8   0        275.35        301.53         9.10 o                         
   2   8   0         35.57         33.95         4.51 o                         
  -5   9   0         63.72         67.30         4.98 o                         
  -4   9   0         38.93         44.21         5.55 o                         
  -3   9   0        127.88        135.73         8.58 o                         
  -2   9   0         55.15         56.73        11.45 o                         
  -1   9   0         16.78         13.31         4.98 o                         
   0   9   0         20.75         21.64         4.61 o                         
   1   9   0         57.52         55.77         5.91 o                         
   0 -10   1         12.52         15.18         3.88 o                         
   1 -10   1         43.48         41.55         3.99 o                         
   2 -10   1         63.79         39.95         4.14 o                         
   3 -10   1          6.00         13.33         4.91 o                         
   4 -10   1         21.41         16.73         3.44 o                         
  -2  -9   1         69.74         57.98         5.03 o                         
  -1  -9   1          3.26         -1.67         5.44 o                         
   0  -9   1         47.37         53.87         6.59 o                         
   1  -9   1         91.26        111.13        19.06 o                         
   2  -9   1        107.10        109.36         5.62 o                         
   3  -9   1         12.29          9.50         5.69 o                         
   4  -9   1         57.91         48.91         6.06 o                         
   5  -9   1         57.11         55.81         5.42 o                         
   6  -9   1         79.95         64.65         3.75 o                         
  -3  -8   1         30.71         30.13         3.62 o                         
  -2  -8   1        149.07        154.31         7.10 o                         
  -1  -8   1         51.07         44.59         4.62 o                         
   0  -8   1        113.75        115.42         9.75 o                         
   1  -8   1        299.88        309.32        29.44 o                         
   2  -8   1        169.29        174.05         7.47 o                         
   3  -8   1        146.88        136.95         9.99 o                         
   4  -8   1         89.47         77.38         7.63 o                         
   5  -8   1         70.69         74.73         4.72 o                         
   6  -8   1         65.36         69.94         3.86 o                         
  -4  -7   1         62.73         61.42         4.17 o                         
  -3  -7   1         55.33         59.25         3.88 o                         
  -2  -7   1        152.77        151.98         7.62 o                         
  -1  -7   1        151.17        143.16         7.30 o                         
   0  -7   1        129.60        123.15         6.02 o                         
   1  -7   1        447.51        427.99        10.77 o                         
   2  -7   1        386.72        421.39        11.15 o                         
   3  -7   1         78.70         92.14         8.35 o                         
   4  -7   1        430.66        368.03        15.26 o                         
   5  -7   1        272.20        251.50         9.20 o                         
   6  -7   1         21.79         23.78         3.84 o                         
   7  -7   1          8.46         12.65         3.39 o                         
  -6  -6   1         70.86         49.53         3.13 o                         
  -5  -6   1         42.25         43.60        14.47 o                         
  -4  -6   1         39.18         30.58         4.27 o                         
  -3  -6   1        169.33        154.75        19.93 o                         
  -2  -6   1        137.39        130.08         9.03 o                         
  -1  -6   1        299.16        346.97         9.36 o                         
   0  -6   1        335.14        303.66        10.05 o                         
   1  -6   1         55.95         45.97         4.97 o                         
   2  -6   1        109.14        115.95         3.89 o                         
   3  -6   1         82.37         95.60         6.83 o                         
   4  -6   1        172.49        180.99        10.43 o                         
   5  -6   1        987.73        976.26        16.76 o                         
   6  -6   1         29.16         31.39         5.85 o                         
   7  -6   1         17.15         11.90         4.19 o                         
   8  -6   1         13.74         13.22         2.29 o                         
  -6  -5   1          3.05          1.73         2.85 o                         
  -5  -5   1          7.57          4.99         4.02 o                         
  -4  -5   1        111.51        111.41         9.24 o                         
  -3  -5   1        535.49        578.26        60.76 o                         
  -2  -5   1        232.94        236.25         9.93 o                         
  -1  -5   1        347.38        331.42        10.31 o                         
   0  -5   1         67.18         64.90         4.19 o                         
   1  -5   1       2079.84       2125.73        21.75 o                         
   2  -5   1        120.00        102.01         4.29 o                         
   3  -5   1         74.99         74.41         4.26 o                         
   4  -5   1        995.95       1018.59        16.02 o                         
   5  -5   1        164.40        183.34         7.34 o                         
   6  -5   1         14.03         12.34         6.06 o                         
   7  -5   1        193.29        191.16         6.90 o                         
   8  -5   1        143.06        157.86         7.04 o                         
  -7  -4   1         76.38         74.46         4.81 o                         
  -6  -4   1          6.89          6.64         3.61 o                         
  -5  -4   1         46.61         59.88         6.90 o                         
  -4  -4   1        418.20        426.27        15.88 o                         
  -3  -4   1        339.89        332.28         8.35 o                         
  -2  -4   1        949.77        911.87        25.89 o                         
  -1  -4   1       1174.47       1061.12        18.92 o                         
   0  -4   1        721.84        778.19        13.37 o                         
   1  -4   1       1009.54       1036.23        57.31 o                         
   2  -4   1       2855.55       2750.10       147.47 o                         
   3  -4   1        700.16        700.58        40.74 o                         
   4  -4   1        622.16        618.32        25.60 o                         
   5  -4   1        117.31        128.93         6.87 o                         
   6  -4   1        336.88        339.20        10.21 o                         
   7  -4   1        133.79        139.89         6.58 o                         
   8  -4   1         76.85         78.05         3.78 o                         
  -7  -3   1         56.07         52.04         5.49 o                         
  -6  -3   1        149.36        159.57         8.07 o                         
  -5  -3   1        172.50        178.66        14.35 o                         
  -4  -3   1        469.31        454.55        11.28 o                         
  -3  -3   1        566.67        545.21         9.72 o                         
  -2  -3   1         94.14         84.69         5.89 o                         
  -1  -3   1       1722.00       1696.71        40.23 o                         
   0  -3   1       4759.30       4811.81        29.60 o                         
   1  -3   1       2389.26       2502.98        11.33 o                         
   2  -3   1       1087.27       1136.74        57.32 o                         
   3  -3   1        415.17        372.55        15.58 o                         
   4  -3   1        418.56        440.60        24.03 o                         
   5  -3   1        242.88        248.25        11.76 o                         
   6  -3   1         57.06         64.93         8.21 o                         
   7  -3   1        121.61        123.22         8.09 o                         
   8  -3   1         59.96         61.79         3.77 o                         
  -8  -2   1         14.80          5.18         2.60 o                         
  -7  -2   1         74.44         85.33         5.91 o                         
  -6  -2   1        121.45        121.73        10.57 o                         
  -5  -2   1        263.61        260.56        19.80 o                         
  -4  -2   1        243.65        226.63         6.72 o                         
  -3  -2   1        230.76        210.05         8.54 o                         
  -2  -2   1        544.29        517.53        10.57 o                         
  -1  -2   1         93.87        102.80         3.95 o                         
   0  -2   1       3722.14       3740.75        16.68 o                         
   1  -2   1       2124.66       2291.80        11.80 o                         
   2  -2   1       2311.15       1996.56       102.86 o                         
   3  -2   1         56.10         53.80         2.28 o                         
   4  -2   1        213.68        226.46        13.56 o                         
   5  -2   1        490.53        504.60        14.48 o                         
   6  -2   1         83.48         96.06         5.99 o                         
   7  -2   1         15.90         19.04         6.29 o                         
   8  -2   1         52.77         50.70         4.09 o                         
  -8  -1   1         64.87         61.54         3.11 o                         
  -7  -1   1         83.22         86.77         5.07 o                         
  -6  -1   1        154.30        147.24         6.38 o                         
  -5  -1   1          6.23          7.14         8.02 o                         
  -4  -1   1       2461.86       2351.09        30.70 o                         
  -3  -1   1       1074.00       1088.09        17.81 o                         
  -2  -1   1        525.97        499.76        11.20 o                         
  -1  -1   1       1152.84       1241.65         9.69 o                         
   0  -1   1       3590.40       3630.54        19.47 o                         
   1  -1   1        536.95        494.34        15.06 o                         
   2  -1   1       3570.43       3454.58        19.30 o                         
   3  -1   1       3071.26       2979.64        17.47 o                         
   4  -1   1         21.13         15.54         2.20 o                         
   5  -1   1        939.34        932.22        18.15 o                         
   6  -1   1        220.15        246.77         8.51 o                         
   7  -1   1        148.18        139.16         6.38 o                         
   8  -1   1         10.27         15.06         2.92 o                         
  -8   0   1         12.60         16.03         2.85 o                         
  -7   0   1        103.43         99.44         5.68 o                         
  -6   0   1        178.06        174.17         7.00 o                         
  -5   0   1        250.63        277.80        10.88 o                         
  -4   0   1       1362.27       1314.11        17.23 o                         
  -3   0   1       4055.07       3730.01       178.61 o                         
  -2   0   1       1862.85       1725.98        71.51 o                         
  -1   0   1       6991.21       6856.94       290.50 o                         
   0   0   1        190.91        214.06         2.42 o                         
   1   0   1       4668.87       4357.09        48.09 o                         
   2   0   1        518.53        488.79         6.20 o                         
   3   0   1        624.04        628.04        22.04 o                         
   4   0   1       2033.32       1939.04       147.33 o                         
   5   0   1        924.31        773.91        36.42 o                         
   6   0   1        179.95        178.81         7.59 o                         
   7   0   1         18.32         22.13         3.08 o                         
   8   0   1         14.54          7.07         3.64 o                         
  -8   1   1         82.82         75.51         5.67 o                         
  -7   1   1        110.78        112.73         5.78 o                         
  -6   1   1        129.18        132.65         6.27 o                         
  -5   1   1        188.23        185.41         8.74 o                         
  -4   1   1        624.92        602.76        13.06 o                         
  -3   1   1        871.24        970.95        11.11 o                         
  -2   1   1       1342.00       1281.42        44.32 o                         
  -1   1   1      10017.44       9159.10        97.38 o                         
   0   1   1       5810.14       6145.41        77.56 o                         
   1   1   1         99.11        151.29         2.16 o                         
   2   1   1        302.57        331.66         6.88 o                         
   3   1   1        343.17        342.96         6.29 o                         
   4   1   1        497.57        465.46        12.65 o                         
   5   1   1        506.80        576.18        17.50 o                         
   6   1   1         62.05         73.33         6.61 o                         
   7   1   1          4.17          6.00         3.31 o                         
   8   1   1         39.56         29.34         2.87 o                         
  -8   2   1         46.68         51.23         3.91 o                         
  -7   2   1        145.28        155.88         6.70 o                         
  -6   2   1         12.31         14.60         4.06 o                         
  -5   2   1        183.45        194.52         9.71 o                         
  -4   2   1        819.70        832.30        17.93 o                         
  -3   2   1       2297.12       2290.19        26.31 o                         
  -2   2   1         39.25         42.61         3.88 o                         
  -1   2   1        135.78        130.24         1.82 o                         
   0   2   1       1854.42       1820.07         7.88 o                         
   1   2   1        814.51        744.21         9.93 o                         
   2   2   1        636.22        636.54        30.69 o                         
   3   2   1        864.77        890.85        35.04 o                         
   4   2   1         62.80         53.43         3.72 o                         
   5   2   1         75.63        103.45         7.94 o                         
   6   2   1        166.76        163.79         6.91 o                         
   7   2   1         10.11          6.02         4.27 o                         
  -8   3   1        100.99        110.31         6.25 o                         
  -7   3   1          4.59          1.95         3.68 o                         
  -6   3   1         48.02         49.55        10.16 o                         
  -5   3   1        411.05        474.74        16.81 o                         
  -4   3   1        271.67        284.29        15.28 o                         
  -3   3   1        780.19        763.71        16.18 o                         
  -2   3   1       3259.08       3488.10        79.40 o                         
  -1   3   1        320.77        268.51         5.52 o                         
   0   3   1       1792.92       1879.51        53.77 o                         
   1   3   1        655.03        628.51         7.41 o                         
   2   3   1       1670.75       1658.51        46.48 o                         
   3   3   1        334.03        328.75         7.46 o                         
   4   3   1         56.81         75.53         7.34 o                         
   5   3   1         81.06         84.07         5.53 o                         
   6   3   1        200.46        187.78        10.68 o                         
   7   3   1          7.97          6.78         2.62 o                         
  -8   4   1         43.45         48.17         3.44 o                         
  -7   4   1        103.90        103.11         8.16 o                         
  -6   4   1       1066.28       1195.40        42.84 o                         
  -5   4   1         85.35        102.96         6.26 o                         
  -4   4   1        492.00        497.58        15.17 o                         
  -3   4   1        580.45        669.56        16.02 o                         
  -2   4   1         18.93         18.03         1.52 o                         
  -1   4   1       1336.72       1302.90        12.31 o                         
   0   4   1       2028.09       2089.42        15.49 o                         
   1   4   1       1066.75       1061.60        69.66 o                         
   2   4   1       1033.16       1084.42        12.43 o                         
   3   4   1        181.56        197.46         6.84 o                         
   4   4   1        149.93        153.92         6.98 o                         
   5   4   1        217.97        214.85        12.59 o                         
   6   4   1         18.87         15.60         4.32 o                         
  -8   5   1         21.67         22.22         2.54 o                         
  -7   5   1         30.28         22.32         4.69 o                         
  -6   5   1        238.31        250.41         8.59 o                         
  -5   5   1        490.89        486.68        29.15 o                         
  -4   5   1        339.21        376.73        20.95 o                         
  -3   5   1        953.62       1065.94        21.81 o                         
  -2   5   1        175.06        161.10        18.10 o                         
  -1   5   1         47.16         38.97         4.06 o                         
   0   5   1        466.21        458.37        10.80 o                         
   1   5   1        307.86        288.12         7.18 o                         
   2   5   1         77.18         76.36         5.70 o                         
   3   5   1        218.23        245.83         9.23 o                         
   4   5   1         65.43         54.98         4.53 o                         
   5   5   1         58.11         54.88         3.98 o                         
   6   5   1         27.84         19.70         6.09 o                         
  -8   6   1         51.36         43.79         4.61 o                         
  -7   6   1         26.50         28.17         3.20 o                         
  -6   6   1         20.85         22.55         3.94 o                         
  -5   6   1         70.59         63.12         5.28 o                         
  -4   6   1        195.18        169.63        10.90 o                         
  -3   6   1        204.02        200.64        11.43 o                         
  -2   6   1        223.10        225.87         7.91 o                         
  -1   6   1        142.45        162.30        13.39 o                         
   0   6   1        337.29        362.69        37.71 o                         
   1   6   1        363.89        377.28        14.13 o                         
   2   6   1         11.88         19.18         4.73 o                         
   3   6   1         36.27         42.71         3.86 o                         
   4   6   1         32.84         30.05         3.96 o                         
   5   6   1         23.49         25.19         3.72 o                         
  -7   7   1         69.90         57.58         2.61 o                         
  -6   7   1         61.04         53.70         3.58 o                         
  -5   7   1        112.51        113.77         8.82 o                         
  -4   7   1         75.54         72.81         8.40 o                         
  -3   7   1        309.71        269.91        13.66 o                         
  -2   7   1        148.45        153.04        18.98 o                         
  -1   7   1        154.89        153.51        23.39 o                         
   0   7   1         95.33         90.58         7.14 o                         
   1   7   1        249.69        251.33         8.94 o                         
   2   7   1         28.45         30.00         3.39 o                         
   3   7   1         61.27         62.57         5.31 o                         
   4   7   1        104.23        101.69         5.09 o                         
  -6   8   1         21.63         17.98         3.50 o                         
  -5   8   1         62.81         64.45         6.41 o                         
  -4   8   1         54.27         60.02         7.27 o                         
  -3   8   1        291.70        278.53        12.80 o                         
  -2   8   1        169.79        168.24         7.08 o                         
  -1   8   1         87.84         78.17         7.69 o                         
   0   8   1        373.53        385.39        15.57 o                         
   1   8   1          8.01          9.98         6.04 o                         
   2   8   1         25.75         22.46         5.88 o                         
  -5   9   1         32.88         34.98         3.48 o                         
  -4   9   1         57.58         54.14         4.63 o                         
  -3   9   1         15.45         18.80         5.62 o                         
  -2   9   1         38.81         38.19         4.45 o                         
  -1   9   1         24.57         19.22         4.25 o                         
   0   9   1         42.44         40.40         5.14 o                         
   1   9   1         52.87         59.61         5.33 o                         
  -1 -10   2          1.27          7.18         3.64 o                         
   0 -10   2         40.76         52.92         4.98 o                         
   1 -10   2         64.09         60.51         5.05 o                         
   2 -10   2         10.44          9.56         3.70 o                         
   3 -10   2         34.14         34.60         5.07 o                         
   4 -10   2         20.63         13.80         3.97 o                         
  -2  -9   2          8.23          7.38         3.12 o                         
  -1  -9   2        111.24        107.69         5.10 o                         
   0  -9   2         75.68         76.45         8.20 o                         
   1  -9   2         71.46         73.06         7.41 o                         
   2  -9   2         19.30         21.57         4.23 o                         
   3  -9   2         59.05         66.57         7.58 o                         
   4  -9   2         59.86         59.54         6.33 o                         
   5  -9   2         55.58         50.09         3.62 o                         
   6  -9   2         38.30         30.00         3.33 o                         
  -4  -8   2         11.18          7.03         3.17 o                         
  -3  -8   2         88.59        106.11         6.45 o                         
  -2  -8   2        117.17        118.51         6.29 o                         
  -1  -8   2         73.38         74.60         5.33 o                         
   0  -8   2        125.49        131.80        12.27 o                         
   1  -8   2        118.16        130.78         8.92 o                         
   2  -8   2        158.22        161.39         7.08 o                         
   3  -8   2        185.71        176.66        10.61 o                         
   4  -8   2        187.40        154.49        10.26 o                         
   5  -8   2        182.73        177.22         9.66 o                         
   6  -8   2         65.15         67.99         3.93 o                         
   7  -8   2         41.90         40.43         3.39 o                         
  -5  -7   2         11.15         12.36         2.27 o                         
  -4  -7   2         13.74         11.06         4.89 o                         
  -3  -7   2        255.78        289.11        22.17 o                         
  -2  -7   2        217.74        223.20        12.11 o                         
  -1  -7   2        274.15        285.89         7.17 o                         
   0  -7   2        110.21        122.43         5.58 o                         
   1  -7   2        652.98        686.80        18.58 o                         
   2  -7   2        393.34        394.74        42.81 o                         
   3  -7   2         91.46         90.07         5.47 o                         
   4  -7   2         30.86         33.32         6.61 o                         
   5  -7   2        146.06        145.29         6.79 o                         
   6  -7   2        140.65        152.51        12.27 o                         
   7  -7   2         69.93         78.90         6.13 o                         
  -6  -6   2          4.13          2.38         2.84 o                         
  -5  -6   2         30.06         22.88         6.07 o                         
  -4  -6   2        146.00        145.05        25.44 o                         
  -3  -6   2         62.73         70.08         5.86 o                         
  -2  -6   2        172.30        193.59         5.88 o                         
  -1  -6   2         11.32         15.16         4.19 o                         
   0  -6   2        298.47        300.55        11.24 o                         
   1  -6   2       1107.47       1085.53        35.69 o                         
   2  -6   2        308.80        283.09        12.56 o                         
   3  -6   2        427.80        438.11         9.54 o                         
   4  -6   2        866.08        851.94        20.20 o                         
   5  -6   2        145.65        148.32         9.31 o                         
   6  -6   2         49.58         57.48         7.32 o                         
   7  -6   2         50.15         51.93         6.13 o                         
   8  -6   2         10.59          9.21         2.82 o                         
  -6  -5   2         41.40         41.92         3.14 o                         
  -5  -5   2         53.33         58.09         6.49 o                         
  -4  -5   2        152.99        160.72         7.04 o                         
  -3  -5   2        147.13        168.07         9.70 o                         
  -2  -5   2        592.97        612.61        31.91 o                         
  -1  -5   2        205.41        190.58         7.60 o                         
   0  -5   2        137.74        159.70         7.54 o                         
   1  -5   2        260.78        268.28        10.55 o                         
   2  -5   2        819.29        803.17        60.89 o                         
   3  -5   2        320.71        290.63        24.43 o                         
   4  -5   2        472.14        538.91        30.11 o                         
   5  -5   2        660.03        726.54        18.69 o                         
   6  -5   2        109.77        110.54         6.31 o                         
   7  -5   2         41.35         43.35         3.98 o                         
   8  -5   2          3.82         -0.40         2.40 o                         
  -7  -4   2         22.89         20.61         3.59 o                         
  -6  -4   2         17.21         22.04         4.10 o                         
  -5  -4   2        195.29        202.15        11.43 o                         
  -4  -4   2        428.20        405.69        13.63 o                         
  -3  -4   2        450.38        483.45        31.45 o                         
  -2  -4   2        157.65        155.75         5.23 o                         
  -1  -4   2        283.96        255.96         5.58 o                         
   0  -4   2       2947.71       3125.34        23.64 o                         
   1  -4   2       4045.14       3878.01        34.10 o                         
   2  -4   2       1755.94       1721.00       105.81 o                         
   3  -4   2        555.49        520.28        12.22 o                         
   4  -4   2         87.97         93.92         7.03 o                         
   5  -4   2        326.53        353.31        15.97 o                         
   6  -4   2        346.22        337.06        10.47 o                         
   7  -4   2        193.46        190.13         9.00 o                         
   8  -4   2         42.58         36.45         2.87 o                         
  -7  -3   2         27.08         28.08         4.85 o                         
  -6  -3   2         97.29        103.22         7.32 o                         
  -5  -3   2        201.31        205.20        10.54 o                         
  -4  -3   2        881.73        921.90        37.61 o                         
  -3  -3   2        909.42        918.37        39.82 o                         
  -2  -3   2       1642.92       1708.24       170.46 o                         
  -1  -3   2         92.62         79.96         1.85 o                         
   0  -3   2        774.84        811.20         8.16 o                         
   1  -3   2       2812.15       2799.86        24.65 o                         
   2  -3   2        407.74        424.60         5.11 o                         
   3  -3   2       1099.12       1069.26        12.43 o                         
   4  -3   2       1122.34        914.08        96.56 o                         
   5  -3   2        555.95        605.32        34.66 o                         
   6  -3   2        119.60        125.36         6.72 o                         
   7  -3   2         85.52         82.66         7.69 o                         
   8  -3   2          5.56          9.24         2.87 o                         
  -8  -2   2         19.79         16.03         2.21 o                         
  -7  -2   2        100.70         96.24         6.55 o                         
  -6  -2   2         70.46         71.09         6.57 o                         
  -5  -2   2         63.43         70.15         4.69 o                         
  -4  -2   2        202.45        221.09        10.41 o                         
  -3  -2   2         11.40         15.47         3.86 o                         
  -2  -2   2       1103.05       1114.53        31.50 o                         
  -1  -2   2      27333.98      28605.70       334.06 o                         
   0  -2   2        566.58        620.27        17.91 o                         
   1  -2   2         58.83         56.35         5.38 o                         
   2  -2   2        199.95        200.57         8.25 o                         
   3  -2   2        169.86        227.33         3.29 o                         
   4  -2   2        455.30        447.95         8.95 o                         
   5  -2   2        701.49        740.45        17.08 o                         
   6  -2   2        219.27        241.25        24.82 o                         
   7  -2   2        163.80        164.89        19.65 o                         
   8  -2   2          6.97          7.69         5.70 o                         
  -8  -1   2         12.86         16.28         4.44 o                         
  -7  -1   2        147.09        133.79         8.45 o                         
  -6  -1   2        103.93         91.70         6.14 o                         
  -5  -1   2        266.96        282.90         6.74 o                         
  -4  -1   2         17.93         19.19         4.16 o                         
  -3  -1   2        742.86        739.12         9.49 o                         
  -2  -1   2       2370.33       2386.97        22.46 o                         
  -1  -1   2         36.30         40.42         2.28 o                         
   0  -1   2       2052.94       2062.79         9.18 o                         
   1  -1   2       6314.89       6470.62        97.86 o                         
   2  -1   2       4152.65       3968.47        16.15 o                         
   3  -1   2         58.58         47.35         1.39 o                         
   4  -1   2        623.41        642.27         9.39 o                         
   5  -1   2        195.60        194.15         8.76 o                         
   6  -1   2        160.05        157.39        16.69 o                         
   7  -1   2         21.04         27.10         3.48 o                         
   8  -1   2         89.74         72.91         5.47 o                         
  -8   0   2         76.28         66.62         7.56 o                         
  -7   0   2        140.34        134.55         6.18 o                         
  -6   0   2         39.44         43.95         9.99 o                         
  -5   0   2        338.76        361.50        12.14 o                         
  -4   0   2       1247.82       1220.57        35.94 o                         
  -3   0   2       1883.26       1928.77        15.80 o                         
  -2   0   2       5605.48       6067.32        16.74 o                         
  -1   0   2        321.83        313.47         4.97 o                         
   0   0   2        359.57        384.83         3.33 o                         
   1   0   2       6024.24       6294.73       141.12 o                         
   2   0   2       3667.25       3516.03        13.33 o                         
   3   0   2        659.25        783.31        41.06 o                         
   4   0   2        563.61        504.25         8.60 o                         
   5   0   2        627.41        651.01        18.76 o                         
   6   0   2        154.20        157.67        21.70 o                         
   7   0   2         31.87         33.01         3.70 o                         
   8   0   2         26.80          3.61         3.37 o                         
  -8   1   2         58.94         60.95         5.78 o                         
  -7   1   2        362.02        360.54         9.55 o                         
  -6   1   2        165.61        169.98         6.99 o                         
  -5   1   2        162.93        165.13         8.49 o                         
  -4   1   2       1358.64       1414.38        79.07 o                         
  -3   1   2        691.06        671.00        11.20 o                         
  -2   1   2        904.14        901.88        60.31 o                         
  -1   1   2       1260.88       1278.98        40.36 o                         
   0   1   2       1248.20       1237.21         8.05 o                         
   1   1   2       1765.35       1701.44        10.40 o                         
   2   1   2       3057.56       3006.40        16.44 o                         
   3   1   2        280.06        264.46        17.90 o                         
   4   1   2        281.26        275.81         9.96 o                         
   5   1   2         82.74         82.87         5.43 o                         
   6   1   2         23.66         20.92         4.11 o                         
   7   1   2         22.88         25.47         3.21 o                         
  -8   2   2         27.36         24.97         4.58 o                         
  -7   2   2          6.06          6.82         3.03 o                         
  -6   2   2        687.63        737.73        17.84 o                         
  -5   2   2        137.68        138.38         8.14 o                         
  -4   2   2        683.32        679.95        16.25 o                         
  -3   2   2       2308.41       2292.93        27.15 o                         
  -2   2   2        276.75        250.26         6.03 o                         
  -1   2   2        242.29        260.31         4.32 o                         
   0   2   2         81.02         82.08         2.74 o                         
   1   2   2        576.97        556.80         6.83 o                         
   2   2   2       2337.09       2271.95        15.92 o                         
   3   2   2        417.65        381.75        17.01 o                         
   4   2   2        167.72        190.63         9.31 o                         
   5   2   2        528.18        562.11        18.30 o                         
   6   2   2         17.52         19.11         5.49 o                         
   7   2   2         18.59         17.40         3.46 o                         
  -8   3   2          8.69         15.65         4.75 o                         
  -7   3   2        122.29        138.21         5.89 o                         
  -6   3   2         38.18         37.42         6.68 o                         
  -5   3   2        173.40        188.91         7.15 o                         
  -4   3   2       1487.56       1551.63        25.85 o                         
  -3   3   2       1052.18       1041.26        19.56 o                         
  -2   3   2         13.70         18.79         2.32 o                         
  -1   3   2       2022.97       2163.47        99.09 o                         
   0   3   2       1216.73       1150.27         8.09 o                         
   1   3   2       1758.29       1908.94        16.06 o                         
   2   3   2         44.47         27.98         2.51 o                         
   3   3   2         37.18         35.55         3.02 o                         
   4   3   2        309.31        330.19        10.30 o                         
   5   3   2        313.84        312.96        17.84 o                         
   6   3   2         50.91         44.62         4.13 o                         
   7   3   2         69.11         54.03         4.73 o                         
  -8   4   2          7.75          9.13         2.73 o                         
  -7   4   2        176.16        167.68         9.31 o                         
  -6   4   2        162.14        165.32         7.21 o                         
  -5   4   2        193.17        207.79         8.09 o                         
  -4   4   2        596.79        625.32        17.60 o                         
  -3   4   2        673.71        667.69        16.78 o                         
  -2   4   2        605.24        644.93        30.59 o                         
  -1   4   2       1246.87       1185.47        13.48 o                         
   0   4   2       1425.74       1408.30        13.73 o                         
   1   4   2        665.93        684.74        20.18 o                         
   2   4   2        378.43        362.33         6.94 o                         
   3   4   2        141.47        151.17         6.50 o                         
   4   4   2         77.81         77.86         5.27 o                         
   5   4   2         29.07         29.49         5.07 o                         
   6   4   2        101.66         84.99         4.20 o                         
  -8   5   2         38.47         36.24         2.48 o                         
  -7   5   2        179.79        195.96         7.43 o                         
  -6   5   2        162.80        172.25         7.85 o                         
  -5   5   2         22.05         29.42         5.04 o                         
  -4   5   2         73.03         51.18         8.38 o                         
  -3   5   2        542.22        554.26        17.93 o                         
  -2   5   2        548.22        536.27        14.17 o                         
  -1   5   2        805.95        820.76        17.12 o                         
   0   5   2        237.03        260.58         7.19 o                         
   1   5   2         99.95        100.21         4.20 o                         
   2   5   2        122.96        126.24         5.32 o                         
   3   5   2        153.49        170.74        12.11 o                         
   4   5   2        102.27         97.99         5.18 o                         
   5   5   2         13.95         13.17         3.08 o                         
  -7   6   2        133.47        128.74         4.34 o                         
  -6   6   2         83.17         79.12         4.61 o                         
  -5   6   2         26.96         31.78         6.50 o                         
  -4   6   2         65.75         86.25         8.22 o                         
  -3   6   2        277.01        258.49        13.18 o                         
  -2   6   2         90.66         86.60         5.75 o                         
  -1   6   2         47.12         64.44         7.34 o                         
   0   6   2        564.30        567.38        12.20 o                         
   1   6   2         53.84         54.48         3.59 o                         
   2   6   2         70.51         64.25         4.03 o                         
   3   6   2         26.00         25.14         3.34 o                         
   4   6   2         40.98         38.08         4.80 o                         
   5   6   2         22.78         17.15         2.98 o                         
  -7   7   2          9.26          3.75         3.67 o                         
  -6   7   2         61.02         56.69         5.49 o                         
  -5   7   2         20.47         24.86         5.40 o                         
  -4   7   2        317.22        284.04        13.13 o                         
  -3   7   2        176.54        185.78         9.44 o                         
  -2   7   2         28.21         20.94         5.07 o                         
  -1   7   2        135.34        133.34         9.57 o                         
   0   7   2        276.18        267.39        13.82 o                         
   1   7   2         19.01         18.97         6.26 o                         
   2   7   2        137.02        157.23         8.94 o                         
   3   7   2        105.83        110.36         6.33 o                         
  -6   8   2         42.92         29.96         2.95 o                         
  -5   8   2         42.61         42.08         4.92 o                         
  -4   8   2        139.50        135.85         8.20 o                         
  -3   8   2        152.57        143.95        21.00 o                         
  -2   8   2         93.65        100.13        18.43 o                         
  -1   8   2         85.10         87.85         7.58 o                         
   0   8   2          8.87          5.66         4.87 o                         
   1   8   2        122.00        150.14         9.22 o                         
   2   8   2         28.48         14.33         5.14 o                         
  -2   9   2         18.44         14.30         3.94 o                         
  -1   9   2         37.05         24.07         3.95 o                         
   0   9   2         24.91         16.07         3.72 o                         
  -1 -10   3         30.47         36.04         4.39 o                         
   0 -10   3         47.04         45.71         5.22 o                         
   1 -10   3         31.92         34.07         4.23 o                         
   2 -10   3         77.39         67.94        15.58 o                         
   3 -10   3         18.12         20.08         5.31 o                         
   4 -10   3          9.39          9.70         4.19 o                         
   5 -10   3         22.76         15.65         3.06 o                         
  -3  -9   3         23.27         18.84         3.11 o                         
  -2  -9   3         35.08         36.36         3.77 o                         
  -1  -9   3         38.69         37.97         3.98 o                         
   0  -9   3         83.85         81.08         6.64 o                         
   1  -9   3         53.34         52.05         4.93 o                         
   2  -9   3         42.00         47.16         4.47 o                         
   3  -9   3        156.48        160.49         9.88 o                         
   4  -9   3         71.15         77.68         4.77 o                         
   5  -9   3         23.45         21.01         3.29 o                         
   6  -9   3         26.43         19.24         2.46 o                         
  -4  -8   3         26.93         30.08         3.88 o                         
  -3  -8   3         33.74         31.08         3.97 o                         
  -2  -8   3        146.49        165.89         6.25 o                         
  -1  -8   3        185.94        199.68         7.73 o                         
   0  -8   3         38.28         51.92         7.23 o                         
   1  -8   3        113.67        101.11         7.94 o                         
   2  -8   3        264.88        270.44         7.97 o                         
   3  -8   3        235.96        233.09        11.08 o                         
   4  -8   3        460.62        411.15        14.87 o                         
   5  -8   3         31.53         23.19         3.67 o                         
   6  -8   3         64.20         70.77         4.12 o                         
   7  -8   3         31.65         28.87         3.48 o                         
  -5  -7   3         35.69         34.16         4.23 o                         
  -4  -7   3        145.74        146.20         9.68 o                         
  -3  -7   3        100.90        114.14         7.04 o                         
  -2  -7   3        211.43        215.07        11.15 o                         
  -1  -7   3         70.91         78.88         5.59 o                         
   0  -7   3        560.11        590.16        19.61 o                         
   1  -7   3         55.16         59.58         4.71 o                         
   2  -7   3        366.71        361.81         8.62 o                         
   3  -7   3        865.60        818.68        37.24 o                         
   4  -7   3         51.31         56.36         6.39 o                         
   5  -7   3         43.83         35.95         6.92 o                         
   6  -7   3        237.21        246.10        12.07 o                         
   7  -7   3         78.55         92.35         6.33 o                         
  -6  -6   3         27.15         19.80         2.89 o                         
  -5  -6   3         67.08         68.24         3.36 o                         
  -4  -6   3         28.17         24.51         4.71 o                         
  -3  -6   3        302.04        315.46         9.44 o                         
  -2  -6   3        268.63        277.59         8.69 o                         
  -1  -6   3        154.39        199.54        21.64 o                         
   0  -6   3        146.80        146.88         7.54 o                         
   1  -6   3        681.48        681.15        30.04 o                         
   2  -6   3        410.86        396.73        14.23 o                         
   3  -6   3        175.30        179.37         8.62 o                         
   4  -6   3         18.05         17.08         4.42 o                         
   5  -6   3        370.30        398.48         9.97 o                         
   6  -6   3        188.23        186.27         7.55 o                         
   7  -6   3         45.82         42.44         6.45 o                         
   8  -6   3         14.70         17.36         2.82 o                         
  -6  -5   3         32.35         34.64         3.21 o                         
  -5  -5   3         55.06         59.56         4.58 o                         
  -4  -5   3         64.54         65.40         7.05 o                         
  -3  -5   3        105.84        122.08        21.39 o                         
  -2  -5   3        428.98        449.39        18.72 o                         
  -1  -5   3        482.72        538.72         9.04 o                         
   0  -5   3        282.90        266.40         7.93 o                         
   1  -5   3        698.80        701.03        15.74 o                         
   2  -5   3        920.80        811.68        18.69 o                         
   3  -5   3        428.68        419.91        14.87 o                         
   4  -5   3         57.38         62.40         4.44 o                         
   5  -5   3         63.44         58.30         6.68 o                         
   6  -5   3        332.51        326.27        10.12 o                         
   7  -5   3        106.03        103.56         7.17 o                         
   8  -5   3         49.11         46.99         3.22 o                         
  -7  -4   3         29.91         27.47         3.97 o                         
  -6  -4   3         97.96        103.25         5.12 o                         
  -5  -4   3         63.86         65.66         6.74 o                         
  -4  -4   3        144.27        145.50         9.99 o                         
  -3  -4   3        765.81        753.13        13.02 o                         
  -2  -4   3        427.96        393.67        12.65 o                         
  -1  -4   3       1741.56       1895.39        14.94 o                         
   0  -4   3       1501.09       1468.77        28.17 o                         
   1  -4   3       2484.98       2434.25        25.87 o                         
   2  -4   3        460.12        437.12        12.69 o                         
   3  -4   3        487.21        513.78        15.28 o                         
   4  -4   3        674.73        723.88        12.37 o                         
   5  -4   3        344.21        345.91        13.56 o                         
   6  -4   3        229.46        235.38        21.60 o                         
   7  -4   3        110.88        109.80         7.60 o                         
   8  -4   3         16.21         17.46         3.87 o                         
  -8  -3   3         17.83          7.82         2.07 o                         
  -7  -3   3         53.28         62.11         5.31 o                         
  -6  -3   3         42.38         51.44         5.93 o                         
  -5  -3   3        848.36        784.34        19.73 o                         
  -4  -3   3        114.82        135.96         8.97 o                         
  -3  -3   3          9.46         17.56         4.05 o                         
  -2  -3   3       1834.40       1994.40        14.62 o                         
  -1  -3   3       1991.75       2165.30        21.43 o                         
   0  -3   3       1532.67       1426.35        12.07 o                         
   1  -3   3       5164.38       5485.69       148.34 o                         
   2  -3   3       2426.45       2461.29        26.96 o                         
   3  -3   3         35.43         54.54         2.50 o                         
   4  -3   3        621.99        565.20        78.85 o                         
   5  -3   3        220.68        264.35         8.50 o                         
   6  -3   3        301.09        287.50        20.47 o                         
   7  -3   3          7.11          7.73         3.88 o                         
   8  -3   3          5.61          4.23         3.37 o                         
  -8  -2   3         26.40         19.77         2.86 o                         
  -7  -2   3         46.10         42.85         5.44 o                         
  -6  -2   3        163.26        152.97         9.28 o                         
  -5  -2   3        311.86        310.50        12.94 o                         
  -4  -2   3        302.24        297.05        12.10 o                         
  -3  -2   3        635.76        700.41        57.42 o                         
  -2  -2   3       2572.33       2580.76        49.40 o                         
  -1  -2   3       1334.85       1557.38        25.73 o                         
   0  -2   3        791.81        745.78        24.07 o                         
   1  -2   3        328.50        315.90         2.70 o                         
   2  -2   3        552.73        518.29         5.87 o                         
   3  -2   3       3062.52       3148.02        12.91 o                         
   4  -2   3        853.58        871.93        71.97 o                         
   5  -2   3        137.79        136.37         8.80 o                         
   6  -2   3         22.51         20.89         6.50 o                         
   7  -2   3          7.46          7.95         5.33 o                         
   8  -2   3         38.35         42.27         4.47 o                         
  -8  -1   3         22.36         25.63         6.66 o                         
  -7  -1   3         45.58         36.61         5.44 o                         
  -6  -1   3        141.62        120.71        13.30 o                         
  -5  -1   3         84.18         82.80         4.45 o                         
  -4  -1   3         36.18         36.23         4.39 o                         
  -3  -1   3       1668.37       1742.78        87.04 o                         
  -2  -1   3       8961.73       8807.02       146.15 o                         
  -1  -1   3       1473.01       1330.72        10.58 o                         
   0  -1   3        903.82        931.21         7.81 o                         
   1  -1   3        766.44        842.64        14.21 o                         
   2  -1   3        480.12        461.22         6.82 o                         
   3  -1   3       1381.94       1363.62        11.92 o                         
   4  -1   3       1150.91       1061.65        17.58 o                         
   5  -1   3        213.22        228.61        13.80 o                         
   6  -1   3        115.94        112.06         6.13 o                         
   7  -1   3        169.31        176.82        15.72 o                         
   8  -1   3         18.52         20.67         3.11 o                         
  -8   0   3         58.76         55.39         5.33 o                         
  -7   0   3         31.61         30.30         5.62 o                         
  -6   0   3        299.58        294.34         6.99 o                         
  -5   0   3        453.15        388.70        12.73 o                         
  -4   0   3        896.70        924.95        30.56 o                         
  -3   0   3        835.67        883.53        27.49 o                         
  -2   0   3       2340.93       2155.03        24.11 o                         
  -1   0   3       1367.51       1186.79        14.99 o                         
   0   0   3       1375.47       1364.53         9.20 o                         
   1   0   3       4848.75       5267.31        23.85 o                         
   2   0   3       3165.51       3389.76        74.78 o                         
   3   0   3        255.75        247.40         7.90 o                         
   4   0   3        354.40        332.06        29.54 o                         
   5   0   3        352.62        356.24        13.58 o                         
   6   0   3         62.77         67.03         5.16 o                         
   7   0   3        120.76        128.23         5.31 o                         
   8   0   3         17.19         13.00         3.00 o                         
  -8   1   3          6.66         -0.29         3.94 o                         
  -7   1   3         92.53         95.30        10.02 o                         
  -6   1   3        290.08        324.44         7.48 o                         
  -5   1   3        143.35        164.65         9.33 o                         
  -4   1   3        559.77        524.85        14.02 o                         
  -3   1   3       4572.25       4578.37        75.65 o                         
  -2   1   3       1112.85       1139.75        12.53 o                         
  -1   1   3        491.42        496.88        24.99 o                         
   0   1   3        214.76        207.77         3.94 o                         
   1   1   3       3836.71       3892.09        16.79 o                         
   2   1   3        337.96        302.01         5.76 o                         
   3   1   3         45.78         39.14         4.80 o                         
   4   1   3        211.88        209.24         8.33 o                         
   5   1   3        408.76        406.83        23.65 o                         
   6   1   3         37.84         40.45         6.24 o                         
   7   1   3         62.38         67.85         5.84 o                         
  -8   2   3         50.21         49.92         3.57 o                         
  -7   2   3        575.87        652.68        12.03 o                         
  -6   2   3          6.11          9.84         4.20 o                         
  -5   2   3        132.16        149.58         6.30 o                         
  -4   2   3        177.36        175.88         8.67 o                         
  -3   2   3         13.88         15.22         2.48 o                         
  -2   2   3       1532.91       1563.64        24.74 o                         
  -1   2   3        815.91        873.93        13.66 o                         
   0   2   3       1234.78       1230.35        25.62 o                         
   1   2   3       3200.46       3397.70        18.24 o                         
   2   2   3        100.33         77.13         3.47 o                         
   3   2   3         45.87         40.53         2.98 o                         
   4   2   3        258.02        296.80        11.02 o                         
   5   2   3         84.12         83.44         7.78 o                         
   6   2   3        182.20        170.88         6.80 o                         
   7   2   3         68.25         55.75         4.48 o                         
  -8   3   3         19.86         19.73         2.80 o                         
  -7   3   3        158.86        177.57        14.00 o                         
  -6   3   3        263.92        266.03        18.36 o                         
  -5   3   3        213.77        218.18        21.71 o                         
  -4   3   3        782.45        838.81        18.69 o                         
  -3   3   3        140.43        120.02         6.86 o                         
  -2   3   3        103.48        105.20         6.55 o                         
  -1   3   3        421.99        426.67         8.75 o                         
   0   3   3        585.70        573.49        12.78 o                         
   1   3   3        762.38        759.89        11.92 o                         
   2   3   3       1120.56       1174.85        13.06 o                         
   3   3   3        207.78        216.08         7.10 o                         
   4   3   3        265.38        271.50         8.66 o                         
   5   3   3        131.22        143.78         6.79 o                         
   6   3   3         13.11         14.41         3.25 o                         
  -8   4   3         34.60         41.38         2.72 o                         
  -7   4   3         92.85        100.02         4.71 o                         
  -6   4   3        156.01        161.18         6.81 o                         
  -5   4   3        284.37        319.49         9.62 o                         
  -4   4   3        373.53        435.07        22.97 o                         
  -2   4   3        735.88        728.86        13.79 o                         
  -1   4   3       1267.52       1227.90        13.66 o                         
   0   4   3        930.10        937.32        37.18 o                         
   1   4   3         77.59         84.55         4.22 o                         
   2   4   3        132.84        136.38         4.47 o                         
   3   4   3        144.22        137.73         6.92 o                         
   4   4   3        165.23        156.79         5.45 o                         
   5   4   3        152.63        153.50         6.25 o                         
   6   4   3         26.11         27.88         3.55 o                         
  -8   5   3         66.77         57.39         3.79 o                         
  -7   5   3        124.91        125.75         4.55 o                         
  -6   5   3        121.66        118.26         5.70 o                         
  -5   5   3         76.65         93.42         8.88 o                         
  -4   5   3        426.55        445.07        16.61 o                         
  -3   5   3        202.89        214.58        12.29 o                         
  -2   5   3        340.13        397.73        10.36 o                         
  -1   5   3        165.56        141.37         9.46 o                         
   0   5   3        298.07        319.34         8.47 o                         
   1   5   3        148.65        154.55         5.48 o                         
   2   5   3        207.10        192.03         7.03 o                         
   3   5   3        151.60        152.49         4.73 o                         
   4   5   3         13.28         10.75         4.61 o                         
   5   5   3         14.72          9.78         3.79 o                         
  -7   6   3         31.08         28.92         2.69 o                         
  -6   6   3         17.44         18.82         4.63 o                         
  -5   6   3         11.40         15.42         5.57 o                         
  -4   6   3        368.45        363.67        13.20 o                         
  -3   6   3        211.92        233.34         8.39 o                         
  -2   6   3        134.51        151.80         7.16 o                         
  -1   6   3        511.47        491.76        17.55 o                         
   0   6   3        151.93        152.58         6.43 o                         
   1   6   3         59.18         59.11         6.61 o                         
   2   6   3        229.36        242.38         8.35 o                         
   3   6   3         53.82         56.89         5.77 o                         
   4   6   3         12.06          8.92         3.66 o                         
  -6   7   3         25.71         27.15         4.52 o                         
  -5   7   3         42.71         39.67         5.64 o                         
  -4   7   3         34.95         39.49         4.32 o                         
  -3   7   3        147.70        134.08         6.60 o                         
  -2   7   3        116.68        135.25        20.96 o                         
  -1   7   3        137.39        132.27         9.46 o                         
   0   7   3        169.69        156.33        10.61 o                         
   1   7   3         98.73         98.12         5.13 o                         
   2   7   3         36.69         30.94         3.75 o                         
   3   7   3          5.78         11.06         4.08 o                         
  -5   8   3         84.92         87.63         4.90 o                         
  -4   8   3         81.90         94.85         5.71 o                         
  -3   8   3         60.47         70.79        19.49 o                         
  -2   8   3         55.33         52.22         5.40 o                         
  -1   8   3         48.94         45.69         5.69 o                         
   0   8   3         69.97         65.05         6.59 o                         
   1   8   3         61.05         72.46         5.73 o                         
  -1 -10   4         42.61         44.70         5.00 o                         
   0 -10   4         19.70         24.53         4.87 o                         
   1 -10   4         35.18         37.60         6.70 o                         
   2 -10   4         54.21         47.32         6.58 o                         
   3 -10   4         63.45         56.45         6.30 o                         
   4 -10   4         58.65         57.82         5.05 o                         
   5 -10   4         15.75          9.19         3.33 o                         
  -3  -9   4         12.74         14.46         3.42 o                         
  -2  -9   4         42.37         43.17         3.58 o                         
  -1  -9   4         33.67         38.04         6.66 o                         
   0  -9   4        118.26        129.41        12.28 o                         
   1  -9   4         46.71         40.85         4.39 o                         
   2  -9   4         34.15         39.99         3.41 o                         
   3  -9   4         29.22         20.43         5.33 o                         
   4  -9   4         84.43         84.52         7.27 o                         
   5  -9   4         82.89         82.54         4.36 o                         
   6  -9   4         50.17         49.99         4.06 o                         
  -4  -8   4         10.17         12.12         3.31 o                         
  -3  -8   4         52.26         49.50         3.43 o                         
  -2  -8   4         51.28         51.37         3.68 o                         
  -1  -8   4        248.00        241.83         8.37 o                         
   0  -8   4        229.65        206.54        17.25 o                         
   1  -8   4         70.22         71.46         5.15 o                         
   2  -8   4        392.83        408.08        22.93 o                         
   3  -8   4        654.21        578.51        11.77 o                         
   4  -8   4         45.85         45.58         6.79 o                         
   5  -8   4         84.35         74.25         7.05 o                         
   6  -8   4         78.57         77.31         6.28 o                         
   7  -8   4         53.40         53.19         3.77 o                         
  -5  -7   4         38.46         35.33         3.14 o                         
  -4  -7   4         41.27         48.15         4.28 o                         
  -3  -7   4        170.63        190.09        10.72 o                         
  -2  -7   4        182.95        173.62        14.61 o                         
  -1  -7   4        277.07        273.83         8.79 o                         
   0  -7   4         61.48         60.58         3.71 o                         
   1  -7   4        417.89        406.73         9.53 o                         
   2  -7   4        618.63        614.42        20.74 o                         
   3  -7   4        360.30        345.81        12.41 o                         
   4  -7   4        304.93        281.75        14.00 o                         
   5  -7   4         48.05         40.69         7.30 o                         
   6  -7   4         46.03         35.84         5.62 o                         
   7  -7   4         17.11         23.36         4.01 o                         
  -6  -6   4         57.40         44.24         2.57 o                         
  -5  -6   4         82.18         86.57         6.03 o                         
  -4  -6   4         80.45         86.30         7.96 o                         
  -3  -6   4         22.95         23.95         5.06 o                         
  -2  -6   4        132.02        116.30         8.49 o                         
  -1  -6   4        741.53        773.45        16.80 o                         
   0  -6   4        494.70        516.26        13.73 o                         
   1  -6   4        239.70        223.69         9.64 o                         
   2  -6   4        458.13        478.06        15.67 o                         
   3  -6   4         34.69         30.54         4.67 o                         
   4  -6   4         70.25         76.38         4.16 o                         
   5  -6   4        170.52        159.94         9.29 o                         
   6  -6   4        161.07        161.72         7.05 o                         
   7  -6   4         42.84         46.18         6.91 o                         
  -6  -5   4         42.79         52.28         3.57 o                         
  -5  -5   4        118.59        121.38         8.75 o                         
  -4  -5   4         81.00         76.91         7.45 o                         
  -3  -5   4        203.88        193.38        10.41 o                         
  -2  -5   4         80.91         84.86         4.62 o                         
  -1  -5   4        376.53        389.15        48.18 o                         
   0  -5   4        487.95        444.56        42.80 o                         
   1  -5   4        133.56        138.35         7.54 o                         
   2  -5   4       1244.03       1288.13        23.73 o                         
   3  -5   4        732.44        733.02        19.72 o                         
   4  -5   4        212.89        243.46         7.29 o                         
   5  -5   4        214.10        216.62        11.01 o                         
   6  -5   4        163.50        151.08         7.08 o                         
   7  -5   4         14.13         19.35         3.36 o                         
   8  -5   4         16.04         13.71         3.11 o                         
  -7  -4   4         22.32         22.79         3.48 o                         
  -6  -4   4         73.08         89.10        13.27 o                         
  -5  -4   4        120.11        123.14         9.02 o                         
  -4  -4   4         44.59         52.06         7.87 o                         
  -3  -4   4        555.27        527.45        16.07 o                         
  -2  -4   4       6070.65       6510.70        52.03 o                         
  -1  -4   4         13.86         11.52         1.79 o                         
   0  -4   4        161.90        170.92         5.76 o                         
   1  -4   4        694.31        727.71         8.77 o                         
   2  -4   4        460.85        443.15        12.91 o                         
   3  -4   4       1173.81       1192.54        23.45 o                         
   4  -4   4        767.87        821.96        13.19 o                         
   5  -4   4        585.98        579.56        17.40 o                         
   6  -4   4        427.57        398.66        11.04 o                         
   7  -4   4         25.73         21.15         3.93 o                         
   8  -4   4         29.84         29.14         3.75 o                         
  -7  -3   4         31.54         29.00         4.19 o                         
  -6  -3   4        219.37        202.46        10.24 o                         
  -5  -3   4         32.41         33.83         6.99 o                         
  -4  -3   4        347.07        339.91        13.03 o                         
  -3  -3   4       1321.18       1436.50        24.72 o                         
  -2  -3   4        527.16        540.82         8.58 o                         
  -1  -3   4       2646.85       2672.59        13.68 o                         
   0  -3   4       2412.08       2393.31        21.48 o                         
   1  -3   4       1099.42       1150.07        61.49 o                         
   2  -3   4        146.90        134.54         6.77 o                         
   3  -3   4       1061.80       1204.19        11.26 o                         
   4  -3   4        147.10        142.73         5.79 o                         
   5  -3   4        257.53        262.24         8.80 o                         
   6  -3   4         43.68         52.92         7.34 o                         
   7  -3   4        130.57        113.78         8.47 o                         
   8  -3   4         55.42         62.07         4.96 o                         
  -8  -2   4         15.32         13.48         1.92 o                         
  -7  -2   4         16.61         19.72         4.94 o                         
  -6  -2   4        201.89        193.99         9.88 o                         
  -5  -2   4        215.93        225.90        14.63 o                         
  -4  -2   4         66.73         66.13         6.35 o                         
  -3  -2   4        998.94       1025.78        36.87 o                         
  -2  -2   4        305.85        299.82         8.43 o                         
  -1  -2   4        669.38        649.93         5.80 o                         
   0  -2   4       1581.28       1443.71        10.49 o                         
   1  -2   4        649.53        508.15        43.64 o                         
   2  -2   4        525.13        555.48         5.24 o                         
   3  -2   4        689.88        638.82        13.44 o                         
   4  -2   4        360.60        368.95        39.81 o                         
   5  -2   4         85.64         90.56         8.05 o                         
   6  -2   4         61.47         56.73         6.39 o                         
   7  -2   4         26.69         21.66         5.44 o                         
   8  -2   4         14.35         10.36         2.97 o                         
  -8  -1   4         43.29         42.21         3.97 o                         
  -7  -1   4         27.32         17.76         5.31 o                         
  -6  -1   4        139.82        142.01         6.03 o                         
  -5  -1   4        375.70        386.56         7.80 o                         
  -4  -1   4         66.50         62.16         3.81 o                         
  -3  -1   4        613.63        601.32        18.94 o                         
  -2  -1   4       1141.24       1085.05        16.98 o                         
  -1  -1   4        407.94        382.35         8.76 o                         
   0  -1   4        936.82        871.61         7.02 o                         
   1  -1   4       2688.05       2825.21        26.72 o                         
   2  -1   4       1182.09       1216.44        12.45 o                         
   3  -1   4       1157.27       1096.10        24.32 o                         
   4  -1   4         81.78         85.71         5.53 o                         
   5  -1   4         37.34         48.81         4.79 o                         
   6  -1   4        191.17        170.93        12.69 o                         
   7  -1   4        146.09        136.02         5.45 o                         
   8  -1   4         43.32         44.20         3.64 o                         
  -8   0   4          2.50          3.97         3.66 o                         
  -7   0   4        337.41        385.39        23.63 o                         
  -6   0   4        165.67        163.00         6.38 o                         
  -5   0   4        333.73        336.62        13.59 o                         
  -4   0   4        796.46        801.94        16.66 o                         
  -3   0   4       1287.86       1186.07        19.82 o                         
  -2   0   4        621.24        552.72        13.16 o                         
  -1   0   4        507.51        454.21        10.63 o                         
   0   0   4       1392.30       1383.29        11.02 o                         
   1   0   4       4238.23       4921.01        44.23 o                         
   2   0   4       1871.66       1767.58        13.32 o                         
   3   0   4        904.94        832.71        22.69 o                         
   4   0   4        592.84        645.08        19.81 o                         
   5   0   4         24.22         33.51         5.94 o                         
   6   0   4        180.46        173.97        13.16 o                         
   7   0   4         77.36         77.70         4.70 o                         
  -8   1   4         67.70         64.56         3.69 o                         
  -7   1   4         53.12         56.67         4.48 o                         
  -6   1   4        369.99        377.79         9.69 o                         
  -5   1   4        900.03       1020.80        27.09 o                         
  -4   1   4        239.75        234.74         9.89 o                         
  -3   1   4         63.15         46.60         4.01 o                         
  -2   1   4       2655.17       2632.07        30.72 o                         
  -1   1   4        769.98        641.88        14.84 o                         
   0   1   4       2680.85       2757.73        23.74 o                         
   1   1   4         79.79         72.95         2.15 o                         
   2   1   4        182.61        187.24         4.67 o                         
   3   1   4        928.00        892.33        11.64 o                         
   4   1   4        367.95        382.81        13.34 o                         
   5   1   4         56.97         54.36         6.72 o                         
   6   1   4        180.91        158.31         6.42 o                         
   7   1   4          6.36         12.34         3.97 o                         
  -8   2   4         49.90         43.50         3.36 o                         
  -7   2   4         31.98         37.07         3.72 o                         
  -6   2   4        212.81        213.69        15.11 o                         
  -5   2   4        280.65        293.67         8.82 o                         
  -4   2   4        136.45        156.37         8.01 o                         
  -3   2   4        696.65        699.87        11.18 o                         
  -2   2   4       1183.29       1144.31        30.58 o                         
  -1   2   4        464.20        464.52        15.98 o                         
   0   2   4        250.13        241.29         6.24 o                         
   1   2   4        392.76        385.57         6.95 o                         
   2   2   4        107.31        110.28         3.45 o                         
   3   2   4        110.08        116.98         4.22 o                         
   4   2   4         67.73         63.61         5.81 o                         
   5   2   4        299.26        290.23         9.11 o                         
   6   2   4         27.02         32.18         3.96 o                         
  -8   3   4         68.29         63.00         3.18 o                         
  -7   3   4         62.51         71.60         4.04 o                         
  -6   3   4         24.55         24.03         4.06 o                         
  -5   3   4         58.95         60.82         4.16 o                         
  -4   3   4        203.21        227.94        12.00 o                         
  -2   3   4       1484.04       1472.44        25.65 o                         
  -1   3   4        404.08        414.98         8.86 o                         
   0   3   4        303.51        293.56         9.15 o                         
   1   3   4        394.08        411.42        19.40 o                         
   2   3   4        341.07        375.18         9.63 o                         
   3   3   4        280.66        265.41         6.66 o                         
   4   3   4         54.47         52.23         3.58 o                         
   5   3   4         36.43         33.94         3.18 o                         
   6   3   4         70.74         70.81         5.00 o                         
  -8   4   4         87.50         72.35         4.19 o                         
  -7   4   4         93.55        103.50         4.81 o                         
  -6   4   4        111.75        109.34         5.39 o                         
  -5   4   4        191.57        216.23         7.70 o                         
  -4   4   4        260.00        266.76        10.18 o                         
  -3   4   4        308.47        292.15        13.00 o                         
  -2   4   4        573.69        553.55        58.38 o                         
  -1   4   4       1041.80        995.64        73.53 o                         
   0   4   4        182.86        185.43        10.93 o                         
   1   4   4        401.94        437.48        20.20 o                         
   2   4   4        133.18        140.78         4.96 o                         
   3   4   4        232.63        247.04        14.37 o                         
   4   4   4        135.80        143.97         6.15 o                         
   5   4   4         33.80         33.83         4.67 o                         
  -7   5   4         77.27         75.14         3.70 o                         
  -6   5   4         42.07         44.85         5.86 o                         
  -5   5   4        353.31        350.59        23.81 o                         
  -4   5   4        100.65        106.50         5.94 o                         
  -3   5   4         84.78         91.63         6.09 o                         
  -2   5   4        626.91        690.32        20.82 o                         
  -1   5   4        404.00        402.94        11.62 o                         
   0   5   4          5.25          5.67         4.04 o                         
   1   5   4        319.80        310.36         9.45 o                         
   2   5   4        208.58        196.45        15.27 o                         
   3   5   4          2.29          0.24         4.43 o                         
   4   5   4         74.90         70.66         6.13 o                         
   5   5   4          9.26          6.37         3.26 o                         
  -7   6   4         35.04         22.12         2.05 o                         
  -6   6   4         39.41         37.82         4.98 o                         
  -5   6   4         96.06         94.65         7.54 o                         
  -4   6   4         64.02         60.24         5.53 o                         
  -3   6   4         69.47         79.10         5.26 o                         
  -2   6   4        102.46        120.34        11.77 o                         
  -1   6   4          5.11          2.45         5.66 o                         
   0   6   4        241.79        231.68        11.19 o                         
   1   6   4         92.90         86.63         6.55 o                         
   2   6   4         85.55         91.10         5.35 o                         
   3   6   4         42.96         44.94         4.89 o                         
  -6   7   4         45.44         33.44         3.17 o                         
  -5   7   4         90.61         96.57         6.09 o                         
  -4   7   4         92.10         90.52         4.39 o                         
  -3   7   4         51.83         53.99         4.07 o                         
  -2   7   4        136.88        129.12         8.80 o                         
  -1   7   4         38.16         39.12         5.93 o                         
   0   7   4         16.55         26.77         5.77 o                         
   1   7   4        129.06        138.79         8.98 o                         
   2   7   4         39.69         28.85         6.00 o                         
  -3   8   4         31.44         21.86         4.28 o                         
  -2   8   4        114.36        109.33         9.98 o                         
  -1   8   4        105.19         94.08         6.06 o                         
   0   8   4         37.97         40.38         4.28 o                         
  -1 -10   5         12.28         12.47         4.05 o                         
   0 -10   5         40.02         41.79         4.34 o                         
   1 -10   5         51.93         52.56         4.17 o                         
   2 -10   5         45.30         45.32         3.77 o                         
   3 -10   5        151.32        143.07         8.23 o                         
   4 -10   5          4.62          9.37         2.93 o                         
  -3  -9   5         19.68         18.16         6.26 o                         
  -2  -9   5          9.96         13.73         3.48 o                         
  -1  -9   5        137.03        152.07        22.16 o                         
   0  -9   5          7.39          5.57         5.49 o                         
   1  -9   5         78.64         85.01         4.81 o                         
   2  -9   5        236.53        238.32         6.06 o                         
   3  -9   5         41.61         27.73         3.55 o                         
   4  -9   5         49.51         49.81         5.93 o                         
   5  -9   5         68.31         67.47         3.99 o                         
   6  -9   5         25.00         26.36         3.42 o                         
  -4  -8   5         72.11         72.00         3.55 o                         
  -3  -8   5         30.55         33.99         3.15 o                         
  -2  -8   5         85.17         92.39         4.73 o                         
  -1  -8   5        132.92        135.39        11.99 o                         
   0  -8   5        239.46        239.99         6.48 o                         
   1  -8   5        145.64        156.93        12.27 o                         
   2  -8   5        116.10        119.07        12.81 o                         
   3  -8   5         26.58         28.00         3.63 o                         
   4  -8   5        516.13        480.49        10.81 o                         
   5  -8   5        119.89        121.76         7.87 o                         
   6  -8   5         54.31         52.24         5.82 o                         
   7  -8   5         59.36         72.93         4.10 o                         
  -5  -7   5         45.79         51.83         3.17 o                         
  -4  -7   5         61.36         69.55         4.53 o                         
  -3  -7   5        104.31         95.50         5.80 o                         
  -2  -7   5        197.51        183.20         7.65 o                         
  -1  -7   5        266.34        252.56        11.19 o                         
   0  -7   5        396.67        382.10         9.16 o                         
   1  -7   5        411.89        419.58        12.66 o                         
   2  -7   5        360.84        380.93        20.69 o                         
   3  -7   5        143.62        139.90         7.64 o                         
   4  -7   5         46.27         45.32         3.47 o                         
   5  -7   5        167.22        157.67         8.78 o                         
   6  -7   5         89.37         89.99        10.69 o                         
   7  -7   5        103.83        101.80        10.81 o                         
  -6  -6   5         12.98         10.86         1.77 o                         
  -5  -6   5         76.18         83.96         4.60 o                         
  -4  -6   5        149.76        146.12        10.17 o                         
  -3  -6   5         22.92         26.77         7.40 o                         
  -2  -6   5        417.01        451.89        15.04 o                         
  -1  -6   5        427.40        434.23        13.28 o                         
   0  -6   5        314.51        313.51        10.66 o                         
   1  -6   5         49.97         43.13         5.49 o                         
   2  -6   5        187.44        207.57         9.53 o                         
   3  -6   5        409.92        435.38         9.35 o                         
   4  -6   5        220.24        233.20         9.45 o                         
   5  -6   5        100.11         96.98         7.87 o                         
   6  -6   5         53.75         53.15         4.86 o                         
   7  -6   5         19.27         24.65         5.41 o                         
  -6  -5   5        175.47        174.10         5.51 o                         
  -5  -5   5         22.83         11.35         5.73 o                         
  -4  -5   5          4.83         -4.01         6.48 o                         
  -3  -5   5        186.01        180.83        10.70 o                         
  -2  -5   5        592.82        630.50        48.94 o                         
  -1  -5   5        988.33        905.56        16.19 o                         
   0  -5   5        861.67        846.11        20.63 o                         
   1  -5   5        271.56        300.60        10.60 o                         
   2  -5   5         15.07         23.75         4.76 o                         
   3  -5   5        492.92        497.81        16.55 o                         
   4  -5   5        251.08        275.99         8.07 o                         
   5  -5   5        326.24        313.51        13.11 o                         
   6  -5   5         24.04         32.22         4.46 o                         
   7  -5   5         58.03         69.18        12.12 o                         
   8  -5   5         67.67         69.61         4.01 o                         
  -7  -4   5         45.15         50.28         4.14 o                         
  -6  -4   5         86.39         87.72         7.01 o                         
  -5  -4   5        114.75        104.66         8.71 o                         
  -4  -4   5        255.67        247.72        12.49 o                         
  -3  -4   5        602.27        688.55        17.67 o                         
  -2  -4   5         17.58         25.21         4.10 o                         
  -1  -4   5       2125.37       2382.67        14.35 o                         
   0  -4   5        450.22        441.67        12.69 o                         
   1  -4   5        647.86        578.86        13.46 o                         
   2  -4   5       4033.73       3842.28        38.53 o                         
   3  -4   5       1157.49       1128.47        23.53 o                         
   4  -4   5        274.21        291.97        11.50 o                         
   5  -4   5         50.29         51.20         6.24 o                         
   6  -4   5         19.02         24.73         4.44 o                         
   7  -4   5        125.55        111.95         8.31 o                         
   8  -4   5         56.08         56.72         4.08 o                         
  -7  -3   5         66.09         69.11         5.49 o                         
  -6  -3   5         51.14         56.64         6.26 o                         
  -5  -3   5        130.03        149.80        19.99 o                         
  -4  -3   5        703.21        737.29        12.47 o                         
  -3  -3   5       1654.18       1691.29        26.93 o                         
  -2  -3   5        997.25       1030.24        10.03 o                         
  -1  -3   5        107.97        101.82         3.33 o                         
   0  -3   5        373.16        348.18         9.04 o                         
   1  -3   5        183.29        165.38         7.35 o                         
   2  -3   5       2228.74       2154.11        28.06 o                         
   3  -3   5       1291.21       1338.45        87.48 o                         
   4  -3   5        261.05        256.09        12.65 o                         
   5  -3   5        183.88        180.53         6.90 o                         
   6  -3   5        192.39        181.69        10.70 o                         
   7  -3   5         14.79         20.69         4.80 o                         
   8  -3   5         15.39         14.67         3.87 o                         
  -8  -2   5          3.78          1.76         3.06 o                         
  -7  -2   5         85.26         88.20         6.61 o                         
  -6  -2   5        118.64        134.49         9.64 o                         
  -5  -2   5        228.35        224.52         6.30 o                         
  -4  -2   5        265.23        253.38        10.90 o                         
  -3  -2   5        222.24        204.00         7.68 o                         
  -2  -2   5        407.24        362.14        10.41 o                         
  -1  -2   5       1110.65       1071.79        10.76 o                         
   0  -2   5       1128.91       1042.99        10.43 o                         
   1  -2   5        792.05        747.43        15.04 o                         
   2  -2   5        372.56        363.08         9.42 o                         
   3  -2   5        425.96        402.05        10.29 o                         
   4  -2   5        146.64        153.20         6.88 o                         
   5  -2   5         25.11         31.84         3.63 o                         
   6  -2   5        136.67        132.57        10.12 o                         
   7  -2   5         42.03         37.16         5.27 o                         
   8  -2   5         22.27         22.39         2.82 o                         
  -8  -1   5         15.12         15.54         3.37 o                         
  -7  -1   5         57.65         69.41         6.27 o                         
  -6  -1   5         64.05         71.38         4.01 o                         
  -5  -1   5        245.41        244.94         6.41 o                         
  -4  -1   5       1294.22       1247.17        21.15 o                         
  -3  -1   5        122.87         87.83         6.13 o                         
  -2  -1   5        261.36        221.56         8.65 o                         
  -1  -1   5        610.35        546.71         8.16 o                         
   0  -1   5       1910.10       1811.36        15.38 o                         
   1  -1   5         76.10         75.28         3.72 o                         
   2  -1   5        602.03        648.00         8.13 o                         
   3  -1   5        838.77        776.81        24.12 o                         
   4  -1   5        665.98        729.74        17.54 o                         
   5  -1   5        143.63        154.78         7.33 o                         
   6  -1   5        140.54        122.05        10.24 o                         
   7  -1   5         37.43         36.39         4.63 o                         
  -8   0   5        145.74        152.60         6.35 o                         
  -7   0   5         13.91         15.90         6.18 o                         
  -6   0   5        260.28        270.26         6.63 o                         
  -5   0   5        389.21        410.10         6.93 o                         
  -4   0   5         81.23         77.18         5.84 o                         
  -3   0   5       1098.50       1064.58        20.38 o                         
  -2   0   5       1292.35       1117.98        20.07 o                         
  -1   0   5       3477.16       3100.99       102.96 o                         
   0   0   5       4113.42       4079.80        22.61 o                         
   1   0   5         35.05         34.67         3.68 o                         
   2   0   5        353.97        351.99         6.64 o                         
   3   0   5        638.84        645.65        23.38 o                         
   4   0   5        119.19        118.31         6.16 o                         
   5   0   5        784.52        776.43        20.19 o                         
   6   0   5        303.50        268.97        11.66 o                         
   7   0   5         35.86         37.31         4.63 o                         
  -8   1   5         32.33         38.77         2.82 o                         
  -7   1   5        114.94        110.92         5.25 o                         
  -6   1   5        289.17        301.95         6.44 o                         
  -5   1   5        506.70        522.91         9.94 o                         
  -4   1   5         60.11         51.49         5.31 o                         
  -3   1   5        238.17        229.96         9.78 o                         
  -2   1   5        732.68        685.15        16.81 o                         
  -1   1   5       1505.06       1347.16        36.83 o                         
   0   1   5       1245.88       1160.35        17.40 o                         
   1   1   5       1432.99       1655.36        63.04 o                         
   2   1   5        404.20        362.15        17.78 o                         
   3   1   5        417.66        465.07         7.87 o                         
   4   1   5         92.05         98.31         5.31 o                         
   5   1   5          9.00         11.13         5.81 o                         
   6   1   5         23.92         15.38         3.33 o                         
   7   1   5          9.17          8.48         3.46 o                         
  -8   2   5         16.43         15.79         2.61 o                         
  -7   2   5         67.44         74.26         4.38 o                         
  -6   2   5        264.02        294.49         5.92 o                         
  -5   2   5        113.78        110.35         5.89 o                         
  -4   2   5         57.84         68.52         4.40 o                         
  -3   2   5        350.76        347.03        12.21 o                         
  -2   2   5       1179.94       1061.40        21.27 o                         
  -1   2   5        934.81        875.26        24.93 o                         
   0   2   5         10.56         10.11         4.91 o                         
   1   2   5         13.44          9.70         3.12 o                         
   2   2   5        344.43        420.92         9.12 o                         
   3   2   5        436.84        456.87         8.57 o                         
   4   2   5        248.06        252.08         6.69 o                         
   5   2   5         39.44         40.12         3.20 o                         
   6   2   5         14.99         11.69         3.39 o                         
  -8   3   5         22.48         16.64         3.22 o                         
  -7   3   5         41.86         47.65         3.00 o                         
  -6   3   5        125.23        144.87         5.04 o                         
  -5   3   5        266.31        255.39        15.52 o                         
  -4   3   5         50.36         53.96         5.22 o                         
  -3   3   5        413.56        431.42        12.98 o                         
  -2   3   5        259.15        261.98        11.56 o                         
  -1   3   5        410.19        354.85        11.02 o                         
   0   3   5        395.50        419.26         9.79 o                         
   1   3   5        329.14        319.47         8.17 o                         
   2   3   5        340.31        343.45        10.19 o                         
   3   3   5        124.89        137.41         4.91 o                         
   4   3   5         50.84         52.04        10.11 o                         
   5   3   5         30.08         23.29         4.96 o                         
  -7   4   5         16.63         21.24         2.89 o                         
  -6   4   5        101.15        107.60         5.52 o                         
  -5   4   5        472.73        451.71        19.79 o                         
  -4   4   5        210.74        225.64         8.54 o                         
  -3   4   5        461.70        493.50        21.87 o                         
  -2   4   5       1113.91       1192.10        17.30 o                         
  -1   4   5        150.63        143.14        11.68 o                         
   0   4   5        305.13        280.09         8.73 o                         
   1   4   5        682.64        663.75        18.85 o                         
   2   4   5        234.18        231.60         8.47 o                         
   3   4   5        111.67        112.80         7.87 o                         
   4   4   5         82.35         79.12         6.66 o                         
   5   4   5         17.46         10.07         2.82 o                         
  -7   5   5         19.38         16.94         3.68 o                         
  -6   5   5        112.66        107.84         4.89 o                         
  -5   5   5         57.21         67.55         3.65 o                         
  -4   5   5        161.93        150.00         6.70 o                         
  -3   5   5        258.21        282.17         9.17 o                         
  -2   5   5        228.07        243.58         8.39 o                         
  -1   5   5        239.83        212.56        12.22 o                         
   0   5   5        162.63        154.13         6.97 o                         
   1   5   5         36.30         41.48         4.31 o                         
   2   5   5         13.66         20.31         4.00 o                         
   3   5   5        110.08        107.54         6.92 o                         
   4   5   5         11.86         23.27         3.75 o                         
  -6   6   5         85.79         69.09        11.80 o                         
  -5   6   5         65.18         61.48         5.80 o                         
  -4   6   5         15.50         17.63         6.35 o                         
  -3   6   5         72.04         75.34         4.82 o                         
  -2   6   5         62.10         76.66         7.38 o                         
  -1   6   5         67.71         70.05         5.13 o                         
   0   6   5        103.63        107.15         8.89 o                         
   1   6   5        106.52        100.86         5.40 o                         
   2   6   5         14.14         16.37         3.65 o                         
  -5   7   5         61.00         61.53         3.70 o                         
  -4   7   5         18.29         15.89         2.87 o                         
  -3   7   5         49.36         54.18         5.05 o                         
  -2   7   5         78.22         71.34         6.02 o                         
  -1   7   5         62.69         64.85         6.19 o                         
   0   7   5         48.19         49.20         5.77 o                         
   1   7   5         63.48         48.30         4.81 o                         
  -1 -10   6         38.12         40.73         4.65 o                         
   0 -10   6         18.70         22.70         3.63 o                         
   1 -10   6         76.94         84.85         3.62 o                         
   2 -10   6        143.14        138.37         5.36 o                         
   3 -10   6         11.29         12.47         4.69 o                         
   4 -10   6         61.82         60.86         3.38 o                         
  -3  -9   6         22.06         19.20         2.51 o                         
  -2  -9   6         35.58         43.21         3.53 o                         
  -1  -9   6          5.49          3.02         4.94 o                         
   0  -9   6        164.66        172.95         6.92 o                         
   1  -9   6        138.56        138.18         5.92 o                         
   2  -9   6         30.95         32.82         6.62 o                         
   3  -9   6        125.54        109.12         6.68 o                         
   4  -9   6         24.18         24.15         4.83 o                         
   5  -9   6         19.86         25.34         3.46 o                         
   6  -9   6         18.16         13.29         3.11 o                         
  -4  -8   6         11.72         14.51         4.80 o                         
  -3  -8   6         38.56         35.99         3.86 o                         
  -2  -8   6        128.81        142.28         5.41 o                         
  -1  -8   6        163.59        162.08         6.96 o                         
   0  -8   6        185.67        173.92         5.82 o                         
   1  -8   6        206.20        195.94         7.37 o                         
   2  -8   6         31.23         27.82         3.67 o                         
   3  -8   6        195.74        170.12         9.24 o                         
   4  -8   6        190.62        197.71         6.84 o                         
   5  -8   6        119.41        120.99         6.92 o                         
   6  -8   6         58.28         70.85         5.95 o                         
  -5  -7   6         40.98         44.75         2.93 o                         
  -4  -7   6         85.58         91.45         7.12 o                         
  -3  -7   6         54.16         61.46         5.22 o                         
  -2  -7   6        167.66        168.32        10.65 o                         
  -1  -7   6        342.93        311.91        12.89 o                         
   0  -7   6        291.77        269.99        11.37 o                         
   1  -7   6        430.65        397.97         9.46 o                         
   2  -7   6        163.92        169.22         9.15 o                         
   3  -7   6        219.29        220.03        10.95 o                         
   4  -7   6        303.57        296.26         6.81 o                         
   5  -7   6         94.21         90.32         6.97 o                         
   6  -7   6         14.08         18.05         3.33 o                         
   7  -7   6         26.57         27.86         2.46 o                         
  -6  -6   6         25.32         22.77         1.69 o                         
  -5  -6   6         36.17         36.80         5.53 o                         
  -4  -6   6        109.43        113.94         9.06 o                         
  -3  -6   6        646.16        562.82        18.75 o                         
  -2  -6   6         28.01         25.06         6.72 o                         
  -1  -6   6        245.76        271.08        11.30 o                         
   0  -6   6        501.29        515.27        14.43 o                         
   1  -6   6        139.10        144.93         5.73 o                         
   2  -6   6        224.75        232.48        10.06 o                         
   3  -6   6        305.38        293.84        11.46 o                         
   4  -6   6        360.74        335.55        24.74 o                         
   5  -6   6        149.77        131.63         8.69 o                         
   6  -6   6          3.92          1.29         3.62 o                         
   7  -6   6         26.19         21.43         2.81 o                         
  -6  -5   6          1.95         -0.66         2.59 o                         
  -5  -5   6        132.19        131.73         9.28 o                         
  -4  -5   6        277.80        270.28        13.09 o                         
  -3  -5   6          9.28          2.69         7.84 o                         
  -2  -5   6        502.68        561.20        16.58 o                         
  -1  -5   6        697.26        742.76        49.55 o                         
   0  -5   6        172.13        178.71         8.10 o                         
   1  -5   6         10.36         17.08         3.92 o                         
   2  -5   6        571.68        599.33        16.47 o                         
   3  -5   6        403.71        386.90        12.37 o                         
   4  -5   6        523.03        516.30        13.38 o                         
   5  -5   6         21.75         23.12         5.05 o                         
   6  -5   6        134.17        112.31         7.37 o                         
   7  -5   6         97.89         94.79         6.64 o                         
  -7  -4   6         40.09         40.20         3.88 o                         
  -6  -4   6         47.73         45.31         5.25 o                         
  -5  -4   6         76.93         65.27         6.99 o                         
  -4  -4   6        339.36        339.32         9.83 o                         
  -3  -4   6        123.82        124.11         6.77 o                         
  -2  -4   6       1078.65       1219.90        20.28 o                         
  -1  -4   6       1330.64       1377.22        28.74 o                         
   0  -4   6        427.06        406.84        11.14 o                         
   1  -4   6        459.46        467.95        12.89 o                         
   2  -4   6        633.88        645.09        17.04 o                         
   3  -4   6        764.63        763.68        20.59 o                         
   4  -4   6        328.41        364.55         8.79 o                         
   5  -4   6        124.94        123.92        13.06 o                         
   6  -4   6         72.79         73.49         7.12 o                         
   7  -4   6         92.97         93.48         7.01 o                         
  -7  -3   6         38.10         39.05         4.21 o                         
  -6  -3   6        108.03        113.07         5.57 o                         
  -5  -3   6        175.11        181.12        11.08 o                         
  -4  -3   6        465.32        489.26        11.54 o                         
  -3  -3   6        249.98        274.86        10.59 o                         
  -2  -3   6        348.10        342.10         7.53 o                         
  -1  -3   6       1329.39       1343.73        14.99 o                         
   0  -3   6       1504.68       1543.20        76.84 o                         
   1  -3   6       1098.16       1003.79        18.72 o                         
   2  -3   6       1111.64       1103.34        22.02 o                         
   3  -3   6        106.48        113.75         8.64 o                         
   4  -3   6         64.92         59.82         6.92 o                         
   5  -3   6        174.84        173.97         7.00 o                         
   6  -3   6        140.12        134.36         9.57 o                         
   7  -3   6         80.50         80.93         6.42 o                         
  -8  -2   6        111.56         89.90         3.86 o                         
  -7  -2   6         10.66          5.99         4.16 o                         
  -6  -2   6         44.02         43.13         5.05 o                         
  -5  -2   6        348.94        346.71         9.96 o                         
  -4  -2   6        485.68        539.65        14.14 o                         
  -3  -2   6         72.90         69.22         5.89 o                         
  -2  -2   6        166.75        139.24         5.01 o                         
  -1  -2   6        861.97        756.54        13.22 o                         
   0  -2   6       1364.88       1342.41        14.09 o                         
   1  -2   6        746.05        705.74        17.34 o                         
   2  -2   6        485.63        474.01        15.45 o                         
   3  -2   6        248.01        254.91        12.67 o                         
   4  -2   6         18.39         24.08         7.72 o                         
   5  -2   6        255.75        271.42         9.04 o                         
   6  -2   6         73.55         73.54         7.74 o                         
   7  -2   6         41.47         41.26         3.72 o                         
  -8  -1   6         12.44         13.44         3.02 o                         
  -7  -1   6         58.66         62.61         3.82 o                         
  -6  -1   6        175.81        175.21         5.43 o                         
  -5  -1   6        158.43        163.01         5.72 o                         
  -4  -1   6         34.74         37.34         5.17 o                         
  -3  -1   6        371.82        329.85        12.10 o                         
  -2  -1   6        278.58        230.02         9.76 o                         
  -1  -1   6       2793.83       2527.03        19.82 o                         
   0  -1   6         99.05         75.43         3.54 o                         
   1  -1   6        440.34        430.12        11.94 o                         
   2  -1   6       1335.23       1432.87       106.60 o                         
   3  -1   6        292.97        290.13         9.96 o                         
   4  -1   6        126.48        127.54         4.97 o                         
   5  -1   6        336.12        378.68        15.41 o                         
   6  -1   6         11.47         15.23         6.72 o                         
   7  -1   6          1.12          3.83         3.48 o                         
  -8   0   6          7.01          2.29         3.20 o                         
  -7   0   6         98.28        113.98         4.94 o                         
  -6   0   6        146.16        155.27         5.59 o                         
  -5   0   6        320.62        323.83        10.47 o                         
  -4   0   6        792.85        864.00        10.04 o                         
  -3   0   6        310.12        268.66        11.06 o                         
  -2   0   6        477.49        386.97        11.76 o                         
  -1   0   6       1010.61        899.66        53.05 o                         
   0   0   6        717.03        646.73        15.90 o                         
   1   0   6        311.54        332.00        43.95 o                         
   2   0   6        498.28        449.23        11.05 o                         
   3   0   6        424.89        439.86         7.75 o                         
   4   0   6       1041.76       1070.83        16.15 o                         
   5   0   6         82.60         89.23         7.47 o                         
   6   0   6         42.77         33.02         5.29 o                         
   7   0   6         11.84          4.61         3.28 o                         
  -8   1   6         23.49         18.71         3.55 o                         
  -7   1   6         14.70         14.31         2.72 o                         
  -6   1   6        119.87        125.16         4.71 o                         
  -5   1   6        330.20        313.50         7.36 o                         
  -4   1   6        575.38        591.49         8.47 o                         
  -3   1   6        707.64        660.29        16.91 o                         
  -2   1   6        740.91        664.75        13.48 o                         
  -1   1   6       1151.31       1033.97        21.10 o                         
   0   1   6        382.46        368.69        13.94 o                         
   1   1   6        145.54        133.47         6.55 o                         
   2   1   6        325.64        342.16         8.32 o                         
   3   1   6         79.32         78.34         3.33 o                         
   4   1   6        117.54        126.52         4.88 o                         
   5   1   6        204.02        210.60         7.15 o                         
   6   1   6         22.09         24.51         4.36 o                         
  -8   2   6         18.60          9.87         3.04 o                         
  -7   2   6         33.32         30.92         3.25 o                         
  -6   2   6        113.70        120.47         5.84 o                         
  -5   2   6        151.80        160.87         7.73 o                         
  -4   2   6        126.10        123.46         4.41 o                         
  -3   2   6        192.47        221.22         5.52 o                         
  -2   2   6        621.21        575.31        16.41 o                         
  -1   2   6        278.12        273.61         8.11 o                         
   0   2   6        329.70        280.59        10.18 o                         
   1   2   6         45.00         49.83         4.15 o                         
   2   2   6        451.29        454.04        10.11 o                         
   3   2   6        235.93        241.55         7.94 o                         
   4   2   6         17.54         21.03         3.69 o                         
   5   2   6         11.04          5.63         3.60 o                         
   6   2   6         19.93         11.44         3.68 o                         
  -7   3   6         11.20         10.14         3.97 o                         
  -6   3   6        216.87        228.04         7.39 o                         
  -5   3   6         32.67         36.83         3.51 o                         
  -4   3   6         94.19         99.39         3.98 o                         
  -3   3   6        708.23        685.76        11.06 o                         
  -2   3   6        370.98        405.37        17.16 o                         
  -1   3   6         10.43         22.70         7.05 o                         
   0   3   6        425.85        428.04         8.37 o                         
   1   3   6        259.84        246.06         6.90 o                         
   2   3   6         37.48         41.52         3.67 o                         
   3   3   6        294.36        306.75        26.12 o                         
   4   3   6         40.11         49.28         4.18 o                         
   5   3   6         43.89         43.03         4.87 o                         
  -7   4   6         41.87         27.75         3.59 o                         
  -6   4   6        140.75        144.38         4.27 o                         
  -5   4   6         97.07        102.91         4.36 o                         
  -4   4   6        164.10        151.98         7.03 o                         
  -3   4   6        196.44        213.73         7.11 o                         
  -2   4   6         16.56         17.95         4.48 o                         
  -1   4   6        983.12        928.70        25.02 o                         
   0   4   6        327.98        298.91        12.52 o                         
   1   4   6        205.85        183.60         8.06 o                         
   2   4   6        173.94        188.22         8.43 o                         
   3   4   6         21.70         22.68         3.54 o                         
   4   4   6         15.45         14.77         3.08 o                         
  -6   5   6        130.79        129.87         5.92 o                         
  -5   5   6        126.15        125.43         4.02 o                         
  -4   5   6         87.41         89.36         5.05 o                         
  -3   5   6        177.53        187.40        12.55 o                         
  -2   5   6         19.94         17.46         8.99 o                         
  -1   5   6         41.18         43.67         6.25 o                         
   0   5   6        321.40        317.28        15.01 o                         
   1   5   6         57.25         66.08         5.85 o                         
   2   5   6         46.77         44.18         4.73 o                         
   3   5   6         47.89         53.01         5.25 o                         
  -5   6   6         40.78         36.90        12.34 o                         
  -4   6   6         20.76         18.75         3.13 o                         
  -3   6   6        104.23        102.35         5.37 o                         
  -2   6   6        103.65         93.33         7.14 o                         
  -1   6   6         40.53         44.90         4.50 o                         
   0   6   6         24.78         26.51         3.94 o                         
   1   6   6         27.46         29.83         3.77 o                         
   2   6   6          4.32         -2.67         4.52 o                         
  -3   7   6          7.79          5.69         3.57 o                         
  -2   7   6         47.71         45.41         4.17 o                         
  -1   7   6         57.65         61.27         4.59 o                         
  -1 -10   7         44.68         41.97         4.41 o                         
   0 -10   7         52.25         57.19         3.12 o                         
   1 -10   7         32.40         29.23         2.82 o                         
   2 -10   7          4.08          5.78         3.17 o                         
   3 -10   7        200.26        206.94         8.69 o                         
   4 -10   7         28.30         34.23         6.40 o                         
  -3  -9   7         27.80         24.45         2.36 o                         
  -2  -9   7         15.30         17.49         3.03 o                         
  -1  -9   7         68.20         79.28         4.82 o                         
   0  -9   7        107.69        116.56         5.79 o                         
   1  -9   7         89.89         91.84         5.20 o                         
   2  -9   7         32.97         36.56         3.58 o                         
   3  -9   7          6.06          5.34         3.12 o                         
   4  -9   7         86.52         78.16         6.35 o                         
   5  -9   7         62.25         54.54         5.14 o                         
  -4  -8   7         13.22         13.52         3.05 o                         
  -3  -8   7        115.96        117.77         6.65 o                         
  -2  -8   7         44.84         54.80         3.64 o                         
  -1  -8   7         98.16        108.47         6.06 o                         
   0  -8   7        157.30        164.42         7.76 o                         
   1  -8   7        125.30        101.36         7.78 o                         
   2  -8   7        174.81        178.33         9.95 o                         
   3  -8   7        174.69        175.49         6.32 o                         
   4  -8   7        139.54        133.23         4.53 o                         
   5  -8   7         93.94         88.78         5.84 o                         
   6  -8   7         30.03         32.56         5.65 o                         
  -5  -7   7          4.70          1.59         2.21 o                         
  -4  -7   7        122.72        134.27         8.40 o                         
  -3  -7   7        198.68        206.57         7.67 o                         
  -2  -7   7        194.07        196.12        11.36 o                         
  -1  -7   7        263.98        285.02        12.89 o                         
   0  -7   7        303.62        307.44        12.51 o                         
   1  -7   7         18.39         12.43         4.83 o                         
   2  -7   7        214.94        203.38         9.95 o                         
   3  -7   7        247.68        237.32         7.59 o                         
   4  -7   7        322.38        314.41         8.91 o                         
   5  -7   7         43.03         51.02         5.36 o                         
   6  -7   7         63.14         66.16         6.09 o                         
  -6  -6   7         10.89          7.13         1.94 o                         
  -5  -6   7         65.93         57.64         6.02 o                         
  -4  -6   7        200.39        203.31        22.67 o                         
  -3  -6   7          5.24          7.01         7.07 o                         
  -2  -6   7        425.30        406.15        15.95 o                         
  -1  -6   7        139.38        132.04         8.80 o                         
   0  -6   7        346.29        345.38        12.39 o                         
   1  -6   7        913.28        962.82        15.60 o                         
   2  -6   7        122.33        140.79         8.07 o                         
   3  -6   7        129.03        124.34         8.00 o                         
   4  -6   7         31.70         29.59         3.79 o                         
   5  -6   7          5.84          5.55         4.56 o                         
   6  -6   7         77.61         72.17         5.72 o                         
   7  -6   7         33.27         36.01         3.97 o                         
  -6  -5   7         21.89         23.98         4.01 o                         
  -5  -5   7        129.14        131.42         8.40 o                         
  -4  -5   7        217.79        222.95        11.80 o                         
  -3  -5   7        157.33        166.66        10.76 o                         
  -2  -5   7          6.85          7.45         6.63 o                         
  -1  -5   7        203.50        217.48         6.86 o                         
   0  -5   7        347.17        356.67         8.68 o                         
   1  -5   7        783.46        814.26        18.71 o                         
   2  -5   7        309.19        340.57        11.66 o                         
   3  -5   7        304.96        327.87        11.92 o                         
   4  -5   7        253.79        244.58         8.73 o                         
   5  -5   7        151.59        167.96         8.57 o                         
   6  -5   7          8.54          9.67         4.85 o                         
   7  -5   7         23.04         22.79         3.88 o                         
  -7  -4   7         15.61         15.12         2.95 o                         
  -6  -4   7         39.65         35.81         4.89 o                         
  -5  -4   7        166.90        168.48         9.62 o                         
  -4  -4   7        156.51        166.47         7.17 o                         
  -3  -4   7        232.56        228.97         6.78 o                         
  -2  -4   7        416.40        428.81        13.39 o                         
  -1  -4   7        575.58        586.09        14.77 o                         
   0  -4   7        872.50        937.64        59.14 o                         
   1  -4   7        525.73        532.77        15.03 o                         
   2  -4   7        515.08        510.85        16.11 o                         
   3  -4   7        376.01        394.49        27.47 o                         
   4  -4   7        131.68        144.71        11.63 o                         
   5  -4   7        194.64        195.81         7.53 o                         
   6  -4   7        132.66        115.79         8.80 o                         
   7  -4   7         81.61         67.32        11.13 o                         
  -7  -3   7         17.07          9.85         3.39 o                         
  -6  -3   7         65.89         61.28         5.75 o                         
  -5  -3   7        495.30        505.42        12.19 o                         
  -4  -3   7        149.12        147.18         5.62 o                         
  -3  -3   7        245.89        273.03         6.95 o                         
  -2  -3   7        406.63        394.27        20.33 o                         
  -1  -3   7       1007.63        962.90        12.95 o                         
   0  -3   7        378.39        364.71         8.24 o                         
   1  -3   7        827.80        864.98        45.40 o                         
   2  -3   7        531.66        521.29        16.65 o                         
   3  -3   7        622.87        642.47        11.52 o                         
   4  -3   7        197.97        207.76        12.04 o                         
   5  -3   7         90.85         90.21         5.34 o                         
   6  -3   7         41.51         49.73         4.04 o                         
   7  -3   7          8.35          7.65         2.76 o                         
  -7  -2   7         77.23         82.03         5.18 o                         
  -6  -2   7        107.30        111.52         5.15 o                         
  -5  -2   7         78.50         79.26         5.10 o                         
  -4  -2   7        336.81        358.30        11.48 o                         
  -3  -2   7        207.58        231.51         6.34 o                         
  -2  -2   7        943.54        825.83        16.36 o                         
  -1  -2   7       1247.25       1148.15        14.44 o                         
   0  -2   7         43.67         38.24         4.47 o                         
   1  -2   7        303.59        288.88        10.53 o                         
   2  -2   7        154.64        165.65         8.38 o                         
   3  -2   7        152.44        172.38         6.28 o                         
   4  -2   7       1315.26       1318.63        53.60 o                         
   5  -2   7        300.68        307.93         9.61 o                         
   6  -2   7         23.26         23.26         3.21 o                         
   7  -2   7          8.46          4.41         3.46 o                         
  -7  -1   7         40.12         39.21         4.28 o                         
  -6  -1   7         58.80         60.68         3.51 o                         
  -5  -1   7         70.23         84.45         5.54 o                         
  -4  -1   7        235.30        251.54         8.19 o                         
  -3  -1   7        168.91        179.60         5.75 o                         
  -2  -1   7        660.46        525.11        33.67 o                         
  -1  -1   7        649.81        548.53        35.95 o                         
   0  -1   7       1272.84       1180.81        22.17 o                         
   1  -1   7        335.78        317.59        11.73 o                         
   2  -1   7        152.80        155.66         6.77 o                         
   3  -1   7        138.26        152.42         6.07 o                         
   4  -1   7         97.62        106.90         5.48 o                         
   5  -1   7         75.89         68.71         7.10 o                         
   6  -1   7         45.39         40.18         5.40 o                         
   7  -1   7        100.18         93.09         4.81 o                         
  -7   0   7         77.70         78.72         5.72 o                         
  -6   0   7         27.26         30.01         4.84 o                         
  -5   0   7        131.70        122.56         6.17 o                         
  -4   0   7        372.29        360.70         7.02 o                         
  -3   0   7        703.22        750.31        10.09 o                         
  -2   0   7        964.40        825.49        16.96 o                         
  -1   0   7        175.82        154.07         6.10 o                         
   0   0   7        218.73        193.37        10.37 o                         
   1   0   7        945.44        907.58        16.73 o                         
   2   0   7        611.68        692.54        14.21 o                         
   3   0   7        524.21        519.56         8.93 o                         
   4   0   7        188.25        192.20         7.35 o                         
   5   0   7         41.06         44.78         5.64 o                         
   6   0   7          3.76          2.74         3.01 o                         
  -7   1   7         59.50         60.60         3.50 o                         
  -6   1   7        121.82        128.98         5.97 o                         
  -5   1   7        174.05        171.72         5.71 o                         
  -4   1   7        482.69        460.73         7.75 o                         
  -3   1   7        137.05        147.27        10.14 o                         
  -2   1   7        475.82        526.75         9.44 o                         
  -1   1   7        669.83        755.84        14.13 o                         
   0   1   7        367.02        363.97         7.80 o                         
   1   1   7        434.29        416.71        14.09 o                         
   2   1   7        195.72        193.82        10.80 o                         
   3   1   7        106.76        100.92         4.39 o                         
   4   1   7        109.45        113.42         5.78 o                         
   5   1   7         72.32         85.82         6.48 o                         
   6   1   7          7.22          4.47         2.79 o                         
  -7   2   7         36.31         30.49         2.80 o                         
  -6   2   7        132.39        141.73         5.62 o                         
  -5   2   7        125.07        130.08         4.97 o                         
  -4   2   7        339.33        315.98         6.72 o                         
  -3   2   7        455.79        493.58        12.94 o                         
  -2   2   7        203.15        208.15        14.63 o                         
  -1   2   7        411.95        419.85        10.77 o                         
   0   2   7        571.59        550.30         9.94 o                         
   1   2   7        195.71        191.59         6.28 o                         
   2   2   7        113.93        101.49         7.86 o                         
   3   2   7         97.18         88.24         5.31 o                         
   4   2   7         28.01         35.46         3.62 o                         
   5   2   7         18.34         26.45         3.16 o                         
  -7   3   7         47.00         40.25         3.75 o                         
  -6   3   7         11.92         13.02         2.79 o                         
  -5   3   7        169.85        178.23         5.73 o                         
  -4   3   7        246.49        242.17         9.30 o                         
  -3   3   7         58.10         55.57         4.25 o                         
  -2   3   7        210.33        204.18         8.68 o                         
  -1   3   7        281.32        242.10        13.07 o                         
   0   3   7         47.31         52.77         3.95 o                         
   1   3   7         87.45         90.07         8.82 o                         
   2   3   7        340.13        308.73        15.94 o                         
   3   3   7         29.27         25.17         3.52 o                         
   4   3   7         69.62         73.20         4.14 o                         
  -6   4   7         57.38         49.35         2.90 o                         
  -5   4   7         74.26         85.87         3.69 o                         
  -4   4   7        252.55        246.19        10.69 o                         
  -3   4   7         93.97         87.73         5.35 o                         
  -2   4   7        148.64        143.34         6.99 o                         
  -1   4   7        316.32        324.37        10.25 o                         
   0   4   7        255.87        260.50        13.70 o                         
   1   4   7         50.08         54.79         5.13 o                         
   2   4   7         47.10         42.80         4.02 o                         
   3   4   7         71.30         70.36         3.96 o                         
  -5   5   7         32.88         33.17         2.76 o                         
  -4   5   7         90.05        105.68         4.76 o                         
  -3   5   7         89.50         89.84         4.76 o                         
  -2   5   7        110.37        114.29         7.68 o                         
  -1   5   7        156.03        165.77         6.81 o                         
   0   5   7        102.78        107.71         5.71 o                         
  -4   6   7         44.66         37.52         3.28 o                         
  -3   6   7         10.48          7.51         3.75 o                         
  -2   6   7         49.04         51.40         5.09 o                         
  -1   6   7         68.18         68.76         5.84 o                         
   0   6   7         34.79         34.45         4.25 o                         
  -1 -10   8         27.23         27.35         3.37 o                         
   0 -10   8         54.40         54.23         2.85 o                         
   1 -10   8         24.29         27.34         2.63 o                         
   2 -10   8         71.20         70.77         7.14 o                         
   3 -10   8         22.95         21.13         4.56 o                         
   4 -10   8         36.17         32.58         3.64 o                         
  -2  -9   8         39.97         40.94         2.62 o                         
  -1  -9   8         36.58         36.79         3.63 o                         
   0  -9   8         84.45         74.79         5.03 o                         
   1  -9   8         37.23         42.91         5.20 o                         
   2  -9   8         53.58         52.15         3.74 o                         
   3  -9   8         89.45         87.71         3.90 o                         
   4  -9   8         43.64         46.82         3.65 o                         
   5  -9   8         24.00         26.95         3.94 o                         
  -4  -8   8        122.39        109.17         8.72 o                         
  -3  -8   8          3.37          3.42         2.54 o                         
  -2  -8   8         98.23        101.56         4.58 o                         
  -1  -8   8        173.83        179.91         7.53 o                         
   0  -8   8        110.78        103.16         8.18 o                         
   1  -8   8        150.04        131.33         8.76 o                         
   2  -8   8        110.33        105.85         7.69 o                         
   3  -8   8        153.60        144.40         5.87 o                         
   4  -8   8        140.08        132.74         7.63 o                         
   5  -8   8         36.68         37.00         3.27 o                         
  -5  -7   8         55.56         50.02         2.54 o                         
  -4  -7   8         11.61         15.47         5.33 o                         
  -3  -7   8        229.05        240.02        12.09 o                         
  -2  -7   8        169.86        171.46        10.39 o                         
  -1  -7   8         69.97         69.70         8.02 o                         
   0  -7   8         62.34         64.59         8.92 o                         
   1  -7   8        473.18        447.91        15.40 o                         
   2  -7   8        291.09        287.87        12.34 o                         
   3  -7   8        300.11        289.54         9.35 o                         
   4  -7   8         22.31         23.60         5.74 o                         
   5  -7   8        141.46        143.00         8.27 o                         
   6  -7   8         51.32         60.51         5.29 o                         
  -5  -6   8         43.19         43.43         3.08 o                         
  -4  -6   8         64.08         71.99         7.58 o                         
  -3  -6   8        434.55        454.63        16.43 o                         
  -2  -6   8        100.92        116.84         6.20 o                         
  -1  -6   8         44.77         48.95         7.93 o                         
   0  -6   8        239.39        263.38        11.65 o                         
   1  -6   8        179.96        166.00         9.13 o                         
   2  -6   8        275.88        282.59        11.83 o                         
   3  -6   8        105.97        100.78         5.39 o                         
   4  -6   8         66.07         66.88         4.78 o                         
   5  -6   8         68.01         82.09         5.11 o                         
   6  -6   8         57.35         60.57         5.97 o                         
  -6  -5   8         19.27         16.20         3.15 o                         
  -5  -5   8         65.31         66.33         6.33 o                         
  -4  -5   8         83.52         90.84         8.24 o                         
  -3  -5   8        101.20        100.49         9.04 o                         
  -2  -5   8        154.84        137.77         9.44 o                         
  -1  -5   8        255.84        263.28         8.39 o                         
   0  -5   8        635.25        690.26        16.90 o                         
   1  -5   8        478.17        536.04        10.54 o                         
   2  -5   8         41.22         44.94         4.29 o                         
   3  -5   8         45.60         47.05         3.40 o                         
   4  -5   8        134.37        138.31        16.68 o                         
   5  -5   8        147.32        149.50         9.42 o                         
   6  -5   8         95.30        111.52         7.94 o                         
   7  -5   8         10.58         11.92         3.17 o                         
  -6  -4   8         77.48         73.99         5.22 o                         
  -5  -4   8        109.53        112.00         7.72 o                         
  -4  -4   8        137.30        151.47         9.57 o                         
  -3  -4   8        182.66        194.99         7.60 o                         
  -2  -4   8        200.11        207.65         6.38 o                         
  -1  -4   8        594.14        624.94        21.64 o                         
   0  -4   8        769.59        818.92        11.21 o                         
   1  -4   8        464.52        490.06        17.53 o                         
   2  -4   8        264.34        270.22        10.73 o                         
   3  -4   8         48.26         51.30         7.48 o                         
   4  -4   8        489.59        490.09        11.14 o                         
   5  -4   8        173.81        203.69         6.69 o                         
   6  -4   8         90.17         93.46         4.76 o                         
  -7  -3   8         56.36         47.66         3.35 o                         
  -6  -3   8         59.18         59.36         5.25 o                         
  -5  -3   8         29.19         27.73         4.38 o                         
  -4  -3   8        340.16        326.32         9.97 o                         
  -3  -3   8        305.51        302.14         9.65 o                         
  -2  -3   8        914.33        995.06        12.78 o                         
  -1  -3   8        130.56        122.65         6.48 o                         
   0  -3   8       1003.37       1055.77        21.59 o                         
   1  -3   8        924.89        982.11        23.42 o                         
   2  -3   8         63.38         71.53         6.45 o                         
   3  -3   8        108.10        115.77         6.49 o                         
   4  -3   8        347.58        347.92         9.03 o                         
   5  -3   8         34.17         39.55         5.23 o                         
   6  -3   8         16.13         16.00         3.46 o                         
  -7  -2   8         30.99         35.81         3.66 o                         
  -6  -2   8         67.31         71.24         4.08 o                         
  -5  -2   8        230.53        230.06         6.26 o                         
  -4  -2   8         83.12         73.40         5.21 o                         
  -3  -2   8        214.42        225.68         5.82 o                         
  -2  -2   8        247.70        231.77        17.56 o                         
  -1  -2   8        283.19        252.66        23.86 o                         
   0  -2   8        436.11        438.26        14.69 o                         
   1  -2   8        312.70        318.93         7.14 o                         
   2  -2   8        194.62        204.86         4.91 o                         
   3  -2   8       1018.91       1055.79        12.82 o                         
   4  -2   8         19.51         26.42         2.80 o                         
   5  -2   8         15.28         15.95         3.36 o                         
   6  -2   8          7.46          2.42         4.01 o                         
  -7  -1   8         46.94         50.94         4.47 o                         
  -6  -1   8         63.79         64.99         4.36 o                         
  -5  -1   8        114.08        109.64         5.66 o                         
  -4  -1   8        213.30        209.44         7.60 o                         
  -3  -1   8        396.19        382.92        12.71 o                         
  -2  -1   8        414.60        413.63         8.64 o                         
  -1  -1   8        123.68        140.40         5.47 o                         
   0  -1   8        149.12        146.81         6.33 o                         
   1  -1   8        252.41        278.69         6.84 o                         
   2  -1   8         67.45         72.30         6.33 o                         
   3  -1   8        354.78        358.69         9.44 o                         
   4  -1   8        475.15        464.84        13.26 o                         
   5  -1   8         36.49         41.32         3.89 o                         
   6  -1   8         27.64         26.65         5.40 o                         
  -7   0   8         47.57         59.58         4.76 o                         
  -6   0   8         60.01         66.58         4.24 o                         
  -5   0   8        109.56        111.05         5.89 o                         
  -4   0   8        239.91        230.86         7.81 o                         
  -3   0   8        610.22        630.83         9.25 o                         
  -2   0   8        268.95        275.91         7.40 o                         
  -1   0   8        363.17        411.76         9.88 o                         
   0   0   8        297.75        318.26         9.31 o                         
   1   0   8        853.34        891.80        14.73 o                         
   2   0   8        330.77        332.01         6.51 o                         
   3   0   8         70.08         65.64         3.94 o                         
   4   0   8         72.95         79.05         7.08 o                         
   5   0   8         53.10         58.15         4.31 o                         
   6   0   8         28.62         27.11         3.53 o                         
  -7   1   8        101.25         88.72         5.14 o                         
  -6   1   8          6.46          6.99         3.75 o                         
  -5   1   8        165.76        163.29         6.52 o                         
  -4   1   8        744.98        704.11        10.87 o                         
  -3   1   8        346.14        356.06         7.28 o                         
  -2   1   8         18.33         21.36         4.53 o                         
  -1   1   8        349.34        340.22        11.30 o                         
   0   1   8        409.69        388.43        14.80 o                         
   1   1   8        144.21        165.21         6.33 o                         
   2   1   8        389.54        361.57         6.92 o                         
   3   1   8         82.12         74.81         3.57 o                         
   4   1   8         74.04         76.40         3.75 o                         
   5   1   8          4.38          2.23         3.07 o                         
  -7   2   8         38.75         30.35         3.09 o                         
  -6   2   8         16.01         21.04         2.99 o                         
  -5   2   8        134.06        135.05         5.86 o                         
  -4   2   8        126.46        123.95         6.01 o                         
  -3   2   8          5.65         12.90         3.77 o                         
  -2   2   8        864.22        840.68        12.63 o                         
  -1   2   8        142.39        152.92         7.32 o                         
   0   2   8        172.49        180.02        10.28 o                         
   1   2   8        190.97        195.42        11.98 o                         
   2   2   8          3.40          4.55         3.58 o                         
   3   2   8         12.32         10.52         2.71 o                         
   4   2   8         57.06         62.98         5.93 o                         
  -6   3   8         35.54         33.43         2.63 o                         
  -5   3   8         86.97         90.06         6.87 o                         
  -4   3   8        127.07        143.67         4.96 o                         
  -3   3   8          5.69          6.29         3.54 o                         
  -2   3   8         53.54         49.06         4.98 o                         
  -1   3   8        435.02        371.44        15.42 o                         
   0   3   8        124.36        136.51         8.33 o                         
   1   3   8        152.75        171.31         9.42 o                         
   2   3   8         75.46         85.44         6.55 o                         
   3   3   8         34.40         30.04         4.47 o                         
  -5   4   8         73.86         69.16         5.05 o                         
  -4   4   8        153.34        169.54         4.50 o                         
  -3   4   8        135.36        147.32         6.14 o                         
  -2   4   8        108.16        111.37         5.98 o                         
  -1   4   8        101.07        104.45         5.91 o                         
   0   4   8         96.38        106.11         8.27 o                         
   1   4   8         46.11         54.19         4.41 o                         
   2   4   8         91.12         90.89         6.46 o                         
  -4   5   8         18.00         10.97         3.46 o                         
  -3   5   8         54.73         55.00         5.09 o                         
  -2   5   8        120.25        119.43         5.02 o                         
  -1   5   8        126.21        152.13         5.38 o                         
   0   5   8          5.18          9.27         4.11 o                         
   1   5   8         41.66         46.73         4.43 o                         
   0 -10   9         24.92         25.32         2.26 o                         
   1 -10   9         63.97         75.00         3.79 o                         
   2 -10   9         41.10         44.26         3.79 o                         
  -2  -9   9         37.56         35.02         2.69 o                         
  -1  -9   9         37.53         42.64         6.93 o                         
   0  -9   9          4.77          2.12         3.19 o                         
   1  -9   9         98.68        101.01         3.78 o                         
   2  -9   9         78.52         72.52         4.02 o                         
   3  -9   9         75.62         72.94         3.11 o                         
   4  -9   9         17.09         16.06         4.16 o                         
  -3  -8   9        161.11        153.99         5.74 o                         
  -2  -8   9         48.62         48.84         3.45 o                         
  -1  -8   9         60.51         64.38         4.94 o                         
   0  -8   9        208.63        185.82        10.81 o                         
   1  -8   9         80.16         80.70         6.99 o                         
   2  -8   9        129.95        119.56         8.14 o                         
   3  -8   9         40.53         33.37         3.51 o                         
   4  -8   9         35.09         40.64         4.76 o                         
   5  -8   9        107.77        106.65         4.31 o                         
  -4  -7   9         68.22         70.19         5.33 o                         
  -3  -7   9         26.35         34.91         5.58 o                         
  -2  -7   9        165.64        170.14        10.63 o                         
  -1  -7   9        155.62        153.71         9.70 o                         
   0  -7   9        256.59        273.27        12.92 o                         
   1  -7   9        180.08        179.83        10.30 o                         
   2  -7   9        225.43        237.53        11.47 o                         
   3  -7   9        114.67        113.73         5.43 o                         
   4  -7   9        113.09        120.08         7.87 o                         
   5  -7   9         14.87         22.56         4.34 o                         
   6  -7   9         27.31         27.33         3.44 o                         
  -5  -6   9         14.69         19.12         3.53 o                         
  -4  -6   9         80.71         84.96         6.14 o                         
  -3  -6   9        156.16        167.64         6.97 o                         
  -2  -6   9        108.00        107.93         6.09 o                         
  -1  -6   9        125.16        140.45         6.46 o                         
   0  -6   9        148.92        166.19         8.21 o                         
   1  -6   9        356.85        362.63        21.01 o                         
   2  -6   9        178.23        183.13         9.55 o                         
   3  -6   9         15.96         19.77         3.73 o                         
   4  -6   9         64.65         58.52         6.70 o                         
   5  -6   9        105.03        102.31         7.76 o                         
   6  -6   9         51.04         52.44         4.87 o                         
  -6  -5   9         62.49         45.00         2.93 o                         
  -5  -5   9          7.14          8.64         4.36 o                         
  -4  -5   9         95.71         99.98         7.10 o                         
  -3  -5   9        153.18        170.40         9.81 o                         
  -2  -5   9        158.94        145.91         7.06 o                         
  -1  -5   9         61.79         66.28         7.56 o                         
   0  -5   9        330.44        304.23        12.49 o                         
   1  -5   9        304.98        302.46         8.47 o                         
   2  -5   9        289.25        337.33        14.26 o                         
   3  -5   9         50.47         56.50         6.14 o                         
   4  -5   9         63.11         61.13         4.40 o                         
   5  -5   9         92.73         99.10         7.89 o                         
   6  -5   9         21.08         24.11         4.30 o                         
  -6  -4   9         15.00         19.19         3.68 o                         
  -5  -4   9         54.33         60.97         5.80 o                         
  -4  -4   9        110.24        128.94         7.78 o                         
  -3  -4   9        395.70        410.74        15.33 o                         
  -2  -4   9        289.05        285.77        31.22 o                         
  -1  -4   9         98.43        103.23         6.07 o                         
   0  -4   9        490.10        487.41        13.62 o                         
   1  -4   9        252.34        263.79         8.72 o                         
   2  -4   9          7.25         13.95         5.27 o                         
   3  -4   9       1203.21       1191.49        23.87 o                         
   4  -4   9        283.32        271.49         8.52 o                         
   5  -4   9         76.33         87.61        12.12 o                         
   6  -4   9         21.08         15.80         5.13 o                         
  -6  -3   9         40.19         49.26         4.36 o                         
  -5  -3   9        109.61        125.04         5.27 o                         
  -4  -3   9        162.81        150.11        10.46 o                         
  -3  -3   9        452.98        459.87         9.33 o                         
  -2  -3   9        198.38        213.21        11.69 o                         
  -1  -3   9        701.44        674.86        38.40 o                         
   0  -3   9        268.45        264.38         7.59 o                         
   1  -3   9        118.12        121.46         5.08 o                         
   2  -3   9        255.44        275.11         5.31 o                         
   3  -3   9        153.42        181.82         5.93 o                         
   4  -3   9        129.02        138.67         5.26 o                         
   5  -3   9        114.34        118.60         8.67 o                         
   6  -3   9        108.72         98.85         5.38 o                         
  -6  -2   9         39.59         35.51         4.78 o                         
  -5  -2   9         65.28         60.85         4.43 o                         
  -4  -2   9        308.08        299.53        11.48 o                         
  -3  -2   9        411.00        418.36         9.81 o                         
  -2  -2   9         63.22         65.82         3.63 o                         
  -1  -2   9        156.76        156.50         6.10 o                         
   0  -2   9        529.75        522.10        10.24 o                         
   1  -2   9        193.42        202.60         8.10 o                         
   2  -2   9        290.93        293.99        11.69 o                         
   3  -2   9         86.65         87.51         4.81 o                         
   4  -2   9         23.93         25.01         3.02 o                         
   5  -2   9          7.18          8.26         3.40 o                         
   6  -2   9         27.85         23.38         3.53 o                         
  -6  -1   9         44.04         49.03         2.74 o                         
  -5  -1   9         74.44         74.72         5.06 o                         
  -4  -1   9         56.54         61.36         3.30 o                         
  -3  -1   9        290.65        284.94         8.61 o                         
  -2  -1   9        216.45        214.66         6.38 o                         
  -1  -1   9        148.56        144.88         5.80 o                         
   0  -1   9        350.36        351.50         8.62 o                         
   1  -1   9        208.20        224.93         5.24 o                         
   2  -1   9        208.60        205.93         9.16 o                         
   3  -1   9        182.62        179.74         5.79 o                         
   4  -1   9         55.15         56.35         3.56 o                         
   5  -1   9         14.84         12.28         3.13 o                         
  -7   0   9         62.45         38.36         3.02 o                         
  -6   0   9         42.14         41.12         3.33 o                         
  -5   0   9        137.99        160.55         5.01 o                         
  -4   0   9        352.85        351.05         8.40 o                         
  -3   0   9          6.04          7.70         3.51 o                         
  -2   0   9        450.66        511.11        14.96 o                         
  -1   0   9        415.57        404.65        10.90 o                         
   0   0   9        316.81        321.48        10.11 o                         
   1   0   9        246.09        255.67         6.20 o                         
   2   0   9        255.27        256.65         7.16 o                         
   3   0   9        116.62        118.50         5.13 o                         
   4   0   9         43.78         39.89         5.84 o                         
   5   0   9         15.95         16.60         2.97 o                         
  -6   1   9        120.39        123.49         4.48 o                         
  -5   1   9        138.03        151.29         5.85 o                         
  -4   1   9         64.27         62.54         3.95 o                         
  -3   1   9        326.61        331.58        10.02 o                         
  -2   1   9        238.36        253.65        18.10 o                         
  -1   1   9         55.76         60.40         5.00 o                         
   0   1   9        304.56        290.56         9.90 o                         
   1   1   9        509.80        510.03        17.17 o                         
   2   1   9         19.74         29.36         4.20 o                         
   3   1   9         90.63         81.51         6.86 o                         
   4   1   9         15.29         11.66         4.16 o                         
  -6   2   9         35.82         34.76         2.65 o                         
  -5   2   9        133.99        148.19         5.61 o                         
  -4   2   9         49.01         53.55         4.58 o                         
  -3   2   9        122.84        119.47         8.08 o                         
  -2   2   9        110.20        122.81         6.80 o                         
  -1   2   9        121.97        130.25        13.20 o                         
   0   2   9         66.18         63.55         4.37 o                         
   1   2   9         56.58         66.26         5.21 o                         
   2   2   9         58.21         64.78         6.63 o                         
   3   2   9         21.77         19.29         3.64 o                         
  -5   3   9         49.70         50.96         4.52 o                         
  -4   3   9         57.40         67.61         4.06 o                         
  -3   3   9        134.87        153.18         6.39 o                         
  -2   3   9        165.59        158.41         6.83 o                         
  -1   3   9         80.74         82.05        10.27 o                         
   0   3   9         49.80         50.92         4.89 o                         
   1   3   9         39.67         50.00         4.22 o                         
   2   3   9         24.38         30.02         3.52 o                         
  -4   4   9         20.34         24.62         3.46 o                         
  -3   4   9        111.04        118.00         7.62 o                         
  -2   4   9        159.12        167.68         5.56 o                         
  -1   4   9         67.35         66.97         4.68 o                         
   0   4   9         28.07         19.31         8.51 o                         
   1   4   9        115.06        142.67         6.95 o                         
  -2  -9  10         18.45         16.57         2.07 o                         
  -1  -9  10          8.13          9.93         2.60 o                         
   0  -9  10        100.71        100.22         9.29 o                         
   1  -9  10         76.40         78.84         4.81 o                         
   2  -9  10         83.73         82.72         4.15 o                         
   3  -9  10          4.16          5.02         3.94 o                         
  -3  -8  10         13.10         16.18         2.24 o                         
  -2  -8  10         32.66         42.91         5.38 o                         
  -1  -8  10         81.59         82.72         7.41 o                         
   0  -8  10         49.30         52.15         6.15 o                         
   1  -8  10        184.06        177.25         9.97 o                         
   2  -8  10         86.89         81.58         4.65 o                         
   3  -8  10         65.32         65.13         4.12 o                         
   4  -8  10         63.87         70.92         5.42 o                         
  -4  -7  10         22.23         14.94         3.59 o                         
  -3  -7  10         93.07         94.72         6.42 o                         
  -2  -7  10        127.63        124.50         7.92 o                         
  -1  -7  10        182.73        170.80         7.33 o                         
   0  -7  10        148.10        161.03        10.08 o                         
   1  -7  10         78.11         79.09         7.10 o                         
   2  -7  10         85.80         98.81         7.39 o                         
   3  -7  10         93.34         90.98         6.27 o                         
   4  -7  10         86.68         99.41         6.72 o                         
   5  -7  10         81.01         91.92         6.11 o                         
  -4  -6  10         31.70         31.38         3.06 o                         
  -3  -6  10         77.55         77.14         4.58 o                         
  -2  -6  10        229.95        251.66         7.99 o                         
  -1  -6  10        127.38        152.89         9.92 o                         
   0  -6  10         97.10        105.82         5.80 o                         
   1  -6  10        158.52        171.25         6.72 o                         
   2  -6  10         39.70         50.60         4.23 o                         
   3  -6  10        199.29        202.86        12.02 o                         
   4  -6  10         63.43         71.46         4.18 o                         
   5  -6  10         40.31         43.77         5.38 o                         
  -5  -5  10         58.43         40.14        17.76 o                         
  -4  -5  10         46.30         46.81         3.75 o                         
  -3  -5  10        211.25        218.63        10.68 o                         
  -2  -5  10         38.76         38.08         6.55 o                         
  -1  -5  10        286.67        272.99        13.48 o                         
   0  -5  10        217.95        225.53         9.98 o                         
   1  -5  10         35.41         37.55         5.73 o                         
   2  -5  10         72.29         78.25         6.81 o                         
   3  -5  10        160.19        166.66         7.60 o                         
   4  -5  10         51.27         52.31         3.92 o                         
   5  -5  10         52.35         53.12         5.82 o                         
  -6  -4  10         64.23         67.32         3.44 o                         
  -5  -4  10         10.49         11.97         3.37 o                         
  -4  -4  10         93.23         97.58         7.14 o                         
  -3  -4  10        154.55        149.99         9.68 o                         
  -2  -4  10        222.65        213.33        17.22 o                         
  -1  -4  10        265.69        233.79        18.56 o                         
   0  -4  10        173.69        162.33         7.74 o                         
   1  -4  10        232.02        228.86        11.56 o                         
   2  -4  10        868.02        934.10        18.48 o                         
   3  -4  10          8.11          7.09         3.74 o                         
   4  -4  10         55.69         57.34         4.52 o                         
   5  -4  10         47.05         47.70         6.85 o                         
  -6  -3  10         36.07         36.52         3.31 o                         
  -5  -3  10         57.18         58.04         5.36 o                         
  -4  -3  10        205.35        194.91         6.98 o                         
  -3  -3  10        259.40        263.51         7.75 o                         
  -2  -3  10        177.24        182.25        10.74 o                         
  -1  -3  10        131.51        118.26         9.25 o                         
   0  -3  10        166.93        155.56         7.68 o                         
   1  -3  10        171.13        162.69         6.03 o                         
   2  -3  10        467.93        495.09        19.78 o                         
   3  -3  10        415.93        419.73        11.38 o                         
   4  -3  10         34.91         37.29         3.18 o                         
   5  -3  10         33.13         23.32         4.34 o                         
  -6  -2  10         36.07         41.08         3.48 o                         
  -5  -2  10         60.39         63.62         4.03 o                         
  -4  -2  10        240.77        231.12         6.24 o                         
  -3  -2  10         98.66         95.78         3.97 o                         
  -2  -2  10        158.52        174.74         6.16 o                         
  -1  -2  10        150.56        148.14         6.48 o                         
   0  -2  10        301.16        276.73         8.07 o                         
   1  -2  10        185.50        169.29         6.28 o                         
   2  -2  10         61.92         64.46         3.41 o                         
   3  -2  10         39.05         43.34         5.20 o                         
   4  -2  10         38.10         40.69         3.10 o                         
   5  -2  10         40.95         37.71         4.10 o                         
  -6  -1  10         56.83         50.35         3.35 o                         
  -5  -1  10        187.15        205.86         4.98 o                         
  -4  -1  10        100.72        113.22         3.83 o                         
  -3  -1  10         13.45         11.08         2.65 o                         
  -2  -1  10        173.77        184.17         7.63 o                         
  -1  -1  10        225.56        226.18         8.59 o                         
   0  -1  10         83.39         81.78         4.27 o                         
   1  -1  10        369.66        338.67         7.20 o                         
   2  -1  10        130.15        133.94        12.32 o                         
   3  -1  10         53.75         59.47         3.58 o                         
   4  -1  10          5.51          9.64         4.98 o                         
  -6   0  10         85.83         83.21         3.26 o                         
  -5   0  10         49.24         46.90         3.55 o                         
  -4   0  10         14.95         22.18         2.69 o                         
  -3   0  10        724.94        728.61        13.59 o                         
  -2   0  10         90.88        108.39         7.30 o                         
  -1   0  10        203.03        209.82        13.53 o                         
   0   0  10        270.45        250.00         7.52 o                         
   1   0  10         30.11         30.62         3.50 o                         
   2   0  10        103.24        108.95         4.78 o                         
   3   0  10        116.57        118.15         5.72 o                         
   4   0  10         53.59         54.01         5.58 o                         
  -6   1  10         73.30         60.42         3.62 o                         
  -5   1  10         61.69         66.73         5.06 o                         
  -4   1  10         33.79         25.23         4.98 o                         
  -3   1  10        122.14        127.67         7.42 o                         
  -2   1  10        371.56        378.87        10.07 o                         
  -1   1  10        154.89        166.65        19.56 o                         
   0   1  10        200.83        186.89        13.39 o                         
   1   1  10         76.90         68.41         5.00 o                         
   2   1  10         55.28         64.18         6.22 o                         
   3   1  10         24.68         29.69         3.99 o                         
  -5   2  10         34.52         34.96         3.72 o                         
  -4   2  10         69.98         78.85         5.82 o                         
  -3   2  10         90.03         91.58         4.90 o                         
  -2   2  10         61.50         68.25         4.69 o                         
  -1   2  10         75.33         75.04         4.97 o                         
   0   2  10         46.86         46.00        15.91 o                         
   1   2  10         68.98         77.62         6.55 o                         
   2   2  10         34.77         50.93         3.60 o                         
  -4   3  10         40.23         39.87         3.48 o                         
  -3   3  10        131.12        140.14         5.01 o                         
  -2   3  10         82.87         93.45         4.39 o                         
  -1   3  10          5.56          4.82         3.47 o                         
   0   3  10         82.90         64.67         6.11 o                         
   1   3  10         45.30         55.11         4.70 o                         
  -1  -9  11         38.29         34.60         2.30 o                         
   0  -9  11         18.61         18.34         2.14 o                         
   1  -9  11         52.44         48.59         3.06 o                         
   2  -9  11         37.95         33.16         2.99 o                         
  -2  -8  11         44.51         43.65         2.97 o                         
  -1  -8  11         50.79         47.52         5.40 o                         
   0  -8  11        141.76        137.26         8.12 o                         
   1  -8  11         78.34         78.11         6.53 o                         
   2  -8  11         24.23         24.72         3.40 o                         
   3  -8  11         54.18         63.31         5.47 o                         
   4  -8  11         67.15         76.91         4.87 o                         
  -3  -7  11         51.57         51.07         4.78 o                         
  -2  -7  11         56.43         52.02         5.97 o                         
  -1  -7  11        141.95        153.37         9.15 o                         
   0  -7  11        128.72        128.98         8.36 o                         
   1  -7  11        130.83        132.69         8.18 o                         
   2  -7  11         45.57         49.89         4.33 o                         
   3  -7  11         78.64         69.00         5.84 o                         
   4  -7  11         85.29         89.88         6.42 o                         
  -4  -6  11         58.40         49.25         3.48 o                         
  -3  -6  11         63.70         62.82         5.44 o                         
  -2  -6  11         78.49         97.35         7.63 o                         
  -1  -6  11        189.91        192.61        14.22 o                         
   0  -6  11         64.86         74.09         9.76 o                         
   1  -6  11          3.98          6.30         4.30 o                         
   2  -6  11        506.16        506.96        27.22 o                         
   3  -6  11         77.52         83.84         4.40 o                         
   4  -6  11         26.19         32.37         4.80 o                         
  -5  -5  11         23.59         26.20         2.34 o                         
  -4  -5  11         55.17         50.15         4.92 o                         
  -3  -5  11         33.09         39.78         5.02 o                         
  -2  -5  11        275.53        270.70        12.18 o                         
  -1  -5  11         53.22         48.11         6.35 o                         
   0  -5  11         23.23         24.26         5.60 o                         
   1  -5  11        178.55        192.93        10.28 o                         
   2  -5  11        107.12        104.07        10.83 o                         
   3  -5  11        101.83        118.04         8.49 o                         
   4  -5  11         80.94         95.48         5.06 o                         
  -5  -4  11         83.46         90.16         4.74 o                         
  -4  -4  11         67.64         80.46         6.02 o                         
  -3  -4  11         57.86         63.24         6.44 o                         
  -2  -4  11        189.87        183.15        10.90 o                         
  -1  -4  11        217.32        199.14        23.84 o                         
   0  -4  11         74.58         69.48         7.65 o                         
   1  -4  11        246.39        227.70        11.94 o                         
   2  -4  11         99.27         97.18         9.12 o                         
   3  -4  11         98.05        100.69         5.47 o                         
   4  -4  11         49.30         56.65         5.18 o                         
  -5  -3  11         36.45         36.81         3.66 o                         
  -4  -3  11        120.85        120.64         7.21 o                         
  -3  -3  11        148.40        147.27         4.90 o                         
  -2  -3  11        182.08        186.32         7.71 o                         
  -1  -3  11        202.02        205.84         6.59 o                         
   0  -3  11        138.11        129.89         9.68 o                         
   1  -3  11        289.48        278.36        16.00 o                         
   2  -3  11        198.77        201.69         9.36 o                         
   3  -3  11         32.12         37.97         4.32 o                         
   4  -3  11         20.49         26.49         3.88 o                         
  -5  -2  11        118.38        125.97         5.91 o                         
  -4  -2  11          3.24          4.73         2.52 o                         
  -3  -2  11        246.57        256.15         6.18 o                         
  -2  -2  11        166.52        165.58         5.70 o                         
  -1  -2  11         90.15         89.20         4.80 o                         
   0  -2  11         96.70         86.71         6.01 o                         
   1  -2  11        210.82        197.42         6.47 o                         
   2  -2  11         92.83         93.23         9.56 o                         
   3  -2  11         16.22         26.14         4.45 o                         
   4  -2  11         15.02          2.18         6.04 o                         
  -5  -1  11         12.07          9.62         2.38 o                         
  -4  -1  11        112.30        117.19         3.65 o                         
  -3  -1  11         84.20         88.60         3.41 o                         
  -2  -1  11         47.54         51.65         5.44 o                         
  -1  -1  11        212.85        210.81         6.46 o                         
   0  -1  11        286.43        296.17         9.07 o                         
   1  -1  11         14.22         16.64         3.17 o                         
   2  -1  11         76.85         71.93         5.01 o                         
   3  -1  11          9.53         13.02         3.55 o                         
  -5   0  11         30.43         33.85         3.70 o                         
  -4   0  11         93.22        102.32         4.17 o                         
  -3   0  11         52.16         50.24         3.31 o                         
  -2   0  11        173.09        162.67         6.12 o                         
  -1   0  11        141.85        134.71         6.01 o                         
   0   0  11         95.05         85.02         5.25 o                         
   1   0  11        147.72        135.51         4.07 o                         
   2   0  11         69.06         50.88         4.77 o                         
   3   0  11         76.57         87.23         6.17 o                         
  -5   1  11         41.53         43.16         3.11 o                         
  -4   1  11        115.48        117.00         4.29 o                         
  -3   1  11        149.95        138.33         4.11 o                         
  -2   1  11         95.94         99.43         3.88 o                         
  -1   1  11         81.70         94.08         5.21 o                         
   0   1  11         34.56         44.40         4.03 o                         
   1   1  11         43.69         48.05         5.49 o                         
  -3   2  11        101.75         96.32         3.72 o                         
  -2   2  11         46.42         59.20         4.81 o                         
  -1   2  11         28.12         29.81         3.18 o                         
   0   2  11         72.32         74.21         5.80 o                         
   1   2  11         23.91         22.46         4.03 o                         
  -1  -8  12         45.85         43.40         3.33 o                         
   0  -8  12         65.91         54.17         3.95 o                         
   1  -8  12         20.78         22.32         3.92 o                         
   2  -8  12        108.88        112.67         5.85 o                         
  -2  -7  12        124.73        123.75         5.71 o                         
  -1  -7  12        110.89        113.31         6.17 o                         
   0  -7  12         31.92         25.10         5.02 o                         
   1  -7  12         46.68         46.90         5.00 o                         
   2  -7  12        103.55         94.89         6.62 o                         
   3  -7  12         69.28         66.17         5.05 o                         
  -3  -6  12         57.07         51.35         3.69 o                         
  -2  -6  12         95.97        101.32         4.27 o                         
  -1  -6  12         62.09         61.31         3.83 o                         
   0  -6  12         64.06         71.18         6.17 o                         
   1  -6  12        263.51        258.96         9.01 o                         
   2  -6  12          2.99          1.47         3.39 o                         
   3  -6  12         61.55         57.46         3.44 o                         
  -4  -5  12         32.21         29.31         2.69 o                         
  -3  -5  12         51.91         55.11         4.81 o                         
  -2  -5  12         48.38         51.38         5.44 o                         
  -1  -5  12         68.01         59.96         6.19 o                         
   0  -5  12         72.84         71.44         6.92 o                         
   1  -5  12        138.85        133.44         8.20 o                         
   2  -5  12        192.27        199.17        11.65 o                         
   3  -5  12         23.17         21.83         3.45 o                         
  -4  -4  12         14.56         16.09         3.04 o                         
  -3  -4  12         74.13         68.47         5.69 o                         
  -2  -4  12        114.14        104.78         7.36 o                         
  -1  -4  12        136.41        131.54         9.06 o                         
   0  -4  12        131.16        122.81         8.98 o                         
   1  -4  12         78.27         68.25         6.57 o                         
   2  -4  12         86.00         72.22         6.35 o                         
   3  -4  12         82.47         96.11         6.50 o                         
  -4  -3  12         12.04         12.60         2.93 o                         
  -3  -3  12        136.33        143.84         7.65 o                         
  -2  -3  12        171.19        173.11         6.42 o                         
  -1  -3  12         66.31         61.20        10.47 o                         
   0  -3  12        261.39        242.57         8.36 o                         
   1  -3  12        116.23        103.02         7.96 o                         
   2  -3  12         56.69         57.18         6.00 o                         
   3  -3  12         21.01         21.13         4.39 o                         
  -4  -2  12        248.97        239.70         7.11 o                         
  -3  -2  12         20.09         22.26         2.76 o                         
  -2  -2  12        102.85        115.29         7.56 o                         
  -1  -2  12        130.53        138.20         4.85 o                         
   0  -2  12         29.32         24.82         3.84 o                         
   1  -2  12         83.26         70.13         6.79 o                         
   2  -2  12         50.70         36.44         4.87 o                         
  -4  -1  12         30.95         25.37         3.59 o                         
  -3  -1  12        128.08        113.32         4.59 o                         
  -2  -1  12         83.93         81.43         3.68 o                         
  -1  -1  12         96.31         98.94         3.98 o                         
   0  -1  12         38.78         42.41         3.11 o                         
   1  -1  12         54.26         39.50         5.07 o                         
   2  -1  12         18.51          6.08         4.91 o                         
  -3   0  12         63.50         60.25         4.54 o                         
  -2   0  12        120.24        116.17         7.27 o                         
  -1   0  12         76.97         71.93         4.95 o                         
   0   0  12         83.24         83.89         6.22 o                         
  -3   1  12         59.94         48.97         3.18 o                         
  -2   1  12         30.81         27.63         2.35 o                         
  -1   1  12        106.84        108.62         4.14 o                         
   0  -7  13        114.21         95.54         4.57 o                         
  -1  -6  13         36.63         30.37         3.59 o                         
   0  -6  13         90.15         79.79         4.53 o                         
   1  -6  13         21.44         19.42         2.91 o                         
  -2  -5  13         45.51         39.79         3.66 o                         
  -1  -5  13         52.29         46.14         4.67 o                         
   0  -5  13        116.63        120.26         6.92 o                         
   1  -5  13         62.27         53.88         5.25 o                         
   2  -5  13         10.85          9.14         3.61 o                         
  -3  -4  13         40.63         35.64         3.20 o                         
  -2  -4  13         36.08         32.73         3.86 o                         
  -1  -4  13         92.75        102.46         6.46 o                         
   0  -4  13        153.21        151.90         7.92 o                         
   1  -4  13         72.72         67.75         5.38 o                         
   2  -4  13         31.13         21.18         3.72 o                         
  -3  -3  13         35.80         33.22         2.95 o                         
  -2  -3  13        129.32        129.19         6.11 o                         
  -1  -3  13        200.58        209.43         8.47 o                         
   0  -3  13         22.92         32.20         3.99 o                         
   1  -3  13         58.58         68.85         5.22 o                         
   2  -3  13         20.83         20.30         3.50 o                         
  -2  -2  13         74.44         63.90         3.88 o                         
  -1  -2  13         51.84         39.55         3.70 o                         
   0  -2  13         95.77         72.77         4.87 o                         
   1  -2  13         23.10         17.76         3.68 o                         
  -2  -1  13         44.18         41.64         3.31 o                         
                                                                                
